# Supplementary material for: mirrorCheck: an R package facilitating informed use of DESeq2’s lfcShrink() function for differential gene expression analysis of clinical samples
Source: Bioinform Adv. 2025 Apr 2;5(1):vbaf070. doi: 10.1093/bioadv/vbaf070 (PMC12089695; doi:10.1093/bioadv/vbaf070)
Supplement: vbaf070_Supplementary_Data [file vbaf070_supplementary_data.zip]

Archive with 12 entries (11 files):
- final supps/
- final supps/.Rhistory
- final supps/S10_Supplementary_summary_figure_report.pdf
- final supps/S1_Supplementary_Covid_quarto.qmd
- final supps/S2_Supplementary_Covid_report.pdf
- final supps/S3_Supplementary_TCGABRCA_quarto.qmd
- final supps/S4_Supplementary_TCGABRCA_report.pdf
- final supps/S5_Supplementary_Cellline_quarto.qmd
- final supps/S6_Supplementary_Cellline_report.pdf
- final supps/S7_Supplementary_parathyroid_quarto.qmd
- final supps/S8_Supplementary_parathyroid_report.pdf
- final supps/S9_Supplementary_summary_figure_quarto.qmd
