# Supplementary material for: mirrorCheck: an R package facilitating informed use of DESeq2’s lfcShrink() function for differential gene expression analysis of clinical samples
Source: Bioinform Adv. 2025 Apr 2;5(1):vbaf070. doi: 10.1093/bioadv/vbaf070 (PMC12089695; doi:10.1093/bioadv/vbaf070)
Supplement: vbaf070_Supplementary_Data [file vbaf070_supplementary_data.zip › final supps/S1_Supplementary_Covid_quarto.qmd]

---
title: "COVID"
author: "Kate Scull"
format: 
  pdf: 
    output-file: "Supplementary_Covid_report"
    output-ext:  "pdf"
    keep-tex: true
editor: visual
---

## COVID example data

This analysis uses data from Armignacco et al. (2024), <https://doi.org/10.1007/s10142-024-01359-2>.

As per the data availability section of Armignacco et al, "COUNTS_matrix_ForPublication.txt" was sourced from the EMBL-EBI BioStudies repository (reference number: S-BSST1135; <https://www.ebi.ac.uk/biostudies/studies/S-BSST1135?key=62d4dc30-e0d4-4f4b-891f-58c5777a0cd3>). The metadata file was converted to csv format from Supplementary file 9 - Supplementary Table S1, sourced from [here](https://static-content.springer.com/esm/art%3A10.1007%2Fs10142-024-01359-2/MediaObjects/10142_2024_1359_MOESM9_ESM.xlsx).

To reproduce the Quarto document and other output files, download your own copies of these data files and place the qmd file in the same folder before rendering. You will need to ensure to following R libraries are installed, including mirrorCheck from the github repository [kescull/mirrorCheck: Facilitator functions for getting and assessing DESeq2 lfcShrink results (github.com)](https://github.com/kescull/mirrorCheck). The bash script at line **x** assumes you are running on a Linux machine and you will need to download GSEA and ensure the path on **line x r**efers to the correct executable on your computer. Alternatively, delete the gsea-prepare code chunk before rendering and run GSEA separately.

## MirrorCheck

Setup:

```{r}
#| label: setup1
#| output: false
library(mirrorCheck)
library(DESeq2)
library(tidyverse)
library(edgeR)
library(ggpubr)
library(UpSetR)
library(ComplexUpset)
library(ggh4x)
library(sva)
library(ggrepel)

test_match_order <- function(x,y) {
  if (isTRUE(all.equal(x,y))) print('Perfect match in same order')
  if (!isTRUE(all.equal(x,y)) && isTRUE(all.equal(sort(x),sort(y)))) 
    print('Perfect match in wrong order')
  if (!isTRUE(all.equal(x,y)) && !isTRUE(all.equal(sort(x),sort(y)))) 
    print('No match')
}
```

```{r}
#| label: setup2
mat <- read.csv("COUNTS_matrix_ForPublication.txt", sep = "\t") 
metadata <- read.csv("metadata.csv") 
rownames(metadata) <- metadata$Sample 
metadata$Pneumonia.type.and.evolution <- 
  as.factor(metadata$Pneumonia.type.and.evolution) 
test_match_order(rownames(metadata),colnames(mat))

dds <- DESeqDataSetFromMatrix(countData = mat, 
                              colData = metadata, 
                              design = ~Pneumonia.type.and.evolution)
```

### Principal component analysis:

```{r}
#| label: pca
vsd <- vst(dds) 
pdata <- DESeq2::plotPCA(vsd, ntop = length(vsd), 
                         intgroup= "Pneumonia.type.and.evolution", 
                         pcsToUse = 1:2, returnData=T)
percentVar <- attr(pdata,"percentVar")
colour_blind_friendly <- c('#EE7733', '#0077BB','#BBBBBB','#EE3377',
                           '#33BBEE', '#CC3311', '#009988' )
p <- ggplot(pdata, aes(x=PC1,y=PC2,color=Pneumonia.type.and.evolution)) +
  geom_point(size = 4,alpha = 0.6) +
  ggtitle("COVID Pneumonia") +
  labs(x = paste0("PC1: ",round(percentVar[1]*100),"% variance"), 
       y = paste0("PC2: ",round(percentVar[2]*100),"% variance"),
       color = "Severity") +
  theme_classic(base_size = 16) + 
  theme(plot.title = element_text(face = "bold")) +
  force_panelsizes(rows = unit(2.5,"in"),
                   cols = unit(2.5,"in")) +
  scale_colour_manual(values = colour_blind_friendly)
p
```

### Run DESeq2

Run DESeq2 using lfcShrink, facilitated by mirrorCheck, *without further clean-up steps.* This creates output csv tables and pdf reports in a folder alongside this qmd file.

```{r}
#| label: noclean
folder <- "DESeq_noclean"
dir.create(folder)

run_DESeq_all_contrasts(dds,folder,condition = "Pneumonia.type.and.evolution",
                        p.cutoff = 0.01,
                        #top.n = 0,
                        print.all = T,
                        useDingbats = T)
group <- levels(as.factor(dds$Pneumonia.type.and.evolution))
set <- compare_reciprocal_contrasts(group,folder)
saveRDS(set,"covid_noclean.rds")
```

Print resized diagnostic stacked bar chart for publication:

```{r, fig.height = 3.4,fig.width = 6}
#| label: stacked-bar-noclean
make_diagnostic <- function(this_set) {
  ready.for.overlap.check <- lapply(this_set,function(x) x %>% 
                                      select(partition) %>%
                                      mutate(total = n()) %>%
                                      group_by(partition) %>%
                                      summarise(n = n(),
                                                total = sum(total)/n,
                                                pc = n/total *100))
  all.overlap <- bind_rows(ready.for.overlap.check, .id = "group") 
  
  group.labels <- gsub("\\.","\n", all.overlap$group)
  names(group.labels) <- all.overlap$group
  legend.labels <- c("Concordant",
                   "Only with group1 as ref",
                   "Only with group2 as ref")
  
  barPlot <- ggplot(all.overlap, aes(x = group, 
                                   y = pc, 
                                   fill = partition,
                                   label = n)) +
    geom_bar(stat = "identity") +
    xlab(element_blank()) +
    ylab("Percentage of differentially expressed genes") +
    scale_x_discrete(labels=group.labels) +
    theme_classic(base_size = 13) +
    theme(legend.position = "right",
        legend.box.spacing = unit(0,"cm"),
        axis.text = element_text(face="bold")) +
    guides(fill = guide_legend(title = element_blank(),reverse=T)) +
    scale_fill_manual(labels = legend.labels, 
                    values = c('#009988', '#EE7733','#CC3311')) +
    geom_text(position = position_stack(vjust = 0.5),size = 4) +
    coord_flip()
  barPlot
}
make_diagnostic(set)

```

Next run DESeq2 using lfcShrink, facilitated by mirrorCheck, *after prefiltering.* This creates output csv tables and pdf reports in a folder alongside this qmd file.

```{r}
#| label: prefilt
folder <- "DESeq_prefilt"
dir.create(folder)

expr.filter <- edgeR::filterByExpr(dds, 
                                   group = dds$Pneumonia.type.and.evolution)
dds.filtered <- dds[expr.filter, ]

run_DESeq_all_contrasts(dds.filtered,folder,
                        condition = "Pneumonia.type.and.evolution",
                        p.cutoff = 0.01,
                        #top.n = 0,
                        print.all = T,
                        useDingbats = T)
group <- levels(as.factor(dds.filtered$Pneumonia.type.and.evolution))
set_prefilt <- compare_reciprocal_contrasts(group,folder)
saveRDS(set_prefilt,"covid_prefilt.rds")
```

Print resized diagnostic stacked bar chart for publication:

```{r, fig.height = 3.4,fig.width = 6}
#| label: stacked-bar-prefilt
make_diagnostic(set_prefilt)
```

Finally, we try *surrogate variable analysis* (SVA) to remove unwanted/hidden sources of variation. The presence of unknown sources of variation can interfere with DGEA and increase discordance in reciprocal contrasts, so we use SVA to see if we can identify these as per the method in Love et al. (2016), before running DESeq with mirrorCheck. This creates output csv tables and pdf reports in a folder alongside this qmd file.

```{r}
#| label: sva
folder <- "DESeq_sva"
dir.create(folder)

dds <- DESeq(dds)
dat <- counts(dds, normalized=TRUE)
idx <- rowMeans(dat) > 1
dat <- dat[idx,]
mod <- model.matrix(~ Pneumonia.type.and.evolution, colData(dds))
mod0 <- model.matrix(~ 1, colData(dds))

#find probable number of unwanted variables
num_sv <- num.sv(dat,mod,method = "be")
num_sv
#num_sv = 3
svseq <- svaseq(dat, mod, mod0, n.sv=num_sv)
dds.sva <- dds
dds.sva$SV1 <- svseq$sv[,1]
dds.sva$SV2 <- svseq$sv[,2]
dds.sva$SV3 <- svseq$sv[,3]
design(dds.sva) <- ~ SV1 + SV2 + SV3 + Pneumonia.type.and.evolution

run_DESeq_all_contrasts(dds.sva,folder,
                        condition = "Pneumonia.type.and.evolution",
                        p.cutoff = 0.01,
                        #top.n = 0,
                        print.all = T,
                        useDingbats = T)
group <- levels(as.factor(dds.sva$Pneumonia.type.and.evolution))
set_sva <- compare_reciprocal_contrasts(group,folder)
saveRDS(set_sva,"covid_sva.rds")
```

Print resized diagnostic stacked bar chart for publication:

```{r, fig.height = 3.4,fig.width = 6}
#| label: stacked-bar-sva
make_diagnostic(set_sva)
```

From the diagnostic plots (both here and reproduced in the three results folders in pdf files titled 'diagnostic plots for reciprocal contrasts'), we can see that without prefiltering this data, some reciprocal contrasts had very poor agreement. Some contrasts show much improved concordance using different reference levels when we use the edgeR prefilter for low expression genes. For others prefiltering does not help improve concordance much. In contrast, *sva* did not result in improved concordance in this dataset.

## Question: do the discordant genes have lower expression levels than the concordant genes?

To help answer this, we examine a couple of contrasts with relatively large numbers of discordant genes (i.e. genes which are found to be DEGs only when using a particular group as the reference level). We retrieve details of the DEGs from the results output by compare_reciprocal_contrasts() above, using the unfiltered dds, and use the baseMean to provide an indication of gene expression levels. The baseMean is the average of the normalised counts over all samples in the dds.

### Contrast Severe and Ctrl:

```{r}
#| label: expression-Severe-Ctrl
Severe_Ctrl <- set$Severe.Ctrl
# Check understanding that baseMean is the same in Against_Ctrl and
# Against_Severe reciprocal contrasts, but it is not reported in the results if
# the gene isn't a DEG (hence NAs)
any(is.na(Severe_Ctrl$baseMeanAgainst_Ctrl))
any(is.na(Severe_Ctrl$baseMeanAgainst_Severe))
test <- Severe_Ctrl %>% filter(!is.na(Severe_Ctrl$baseMeanAgainst_Severe) & 
                                 !is.na(Severe_Ctrl$baseMeanAgainst_Ctrl))
any(test$baseMeanAgainst_Ctrl != test$baseMeanAgainst_Severe)
# This understanding was correct so we take the baseMean from either contrast:
Severe_Ctrl_neat <- Severe_Ctrl %>% 
  mutate(baseMean = if_else(!is.na(baseMeanAgainst_Ctrl),
                            baseMeanAgainst_Ctrl,baseMeanAgainst_Severe),
         partition_display=str_replace_all(partition, 
                                           c("group2ref" = "Against Ctrl", 
                                             "group1ref" = "Against Severe",
                                             "concordant" = "Concordant"))) %>%
  select(name,baseMean,partition_display)
my_comparisons <- list( c("Against Ctrl","Against Severe"), 
                        c("Against Ctrl", "Concordant"), 
                        c("Against Severe","Concordant") )

p <- ggplot(Severe_Ctrl_neat, aes(x = partition_display, y = baseMean)) +
  geom_boxplot() + 
  geom_point(position = position_jitter(), alpha = 0.25) +
  scale_y_continuous(trans='log10') +
  labs(y = "mean of normalised\ncounts (log10)", x = element_blank()) +
  stat_compare_means(comparisons = my_comparisons, 
                     label = "p.signif", 
                     size = 4,
                     label.y = c(4.8,5.2,5.7),
                     vjust= 0.1) +
  stat_compare_means(label.x = 0.8,label.y = 6.2, size = 4) +
  theme_classic(base_size = 16)
p
```

### Contrast Severe and Mild:

```{r}
#| label: expression-Severe-Mild
Severe_Mild <- set$Severe.Mild

Severe_Mild_neat <- Severe_Mild %>% 
  mutate(baseMean = if_else(!is.na(baseMeanAgainst_Mild),
                            baseMeanAgainst_Mild,baseMeanAgainst_Severe),
         partition_display=str_replace_all(partition, 
                                           c("group2ref" = "Against Mild", 
                                             "group1ref" = "Against Severe",
                                             "concordant" = "Concordant"))) %>%
  select(name,baseMean,partition_display)
my_comparisons <- list( c("Against Mild","Against Severe"), 
                        c("Against Mild", "Concordant"), 
                        c("Against Severe","Concordant") )

p <- ggplot(Severe_Mild_neat, aes(x = partition_display, y = baseMean)) +
  geom_boxplot() + 
  geom_point(position = position_jitter(), alpha = 0.25) +
  scale_y_continuous(trans='log10') +
  scale_x_discrete(labels=c("concordant" = "Concordant")) +
  labs(y = "mean of normalised\ncounts (log10)", x = element_blank()) +
  stat_compare_means(comparisons = my_comparisons, 
                     label = "p.signif", size = 4,
                     label.y = c(4.4,4.8,5.3),
                     vjust= 0.1) +
  stat_compare_means(label.x = 0.8,label.y = 6, size = 4) +
  theme_classic(base_size = 16)
p
```

For both contrasts, we see that the concordant DEGs had significantly higher average normalised counts than DEGs found only using a particular reference level.

## Question: How does this compare to edgeR? Are the discordant DEGs found to be DEGs with edgeR? Are the concordant DEGs also found with edgeR?

edgeR is another well-regarded tool for differential expression analysis. Filtering the data to eliminate low count genes is an important part of the standard edgeR workflow, and edgeR includes a specialised function to help make the filtering more data-dependent and sophisticated (which is why we borrowed it to test prefiltering of the dds, above). While edgeR does adjust the raw log fold change values using a "prior count" strategy, this is not intended to replace filtration. Here (and in the associated Quartos) we ran edgeR as recommended and with default parameters and did not observe discordant results for reciprocal contrasts. Therefore, after checking this is true, we compare two sets of DESeq2 results for a reciprocal contrast to the only set of edgeR DEGs.

### Run edgeR

```{r}
folder <- "edgeR"
dir.create(folder)
```

First, severe v ctrl

```{r, fig.width = 6}
#| label: edgeR-Severe-Ctrl
group <- metadata$Pneumonia.type.and.evolution
y <- DGEList(counts=mat,group=group)
dim(y$counts)
keep <- filterByExpr(y)
y <- y[keep,,keep.lib.sizes=FALSE]
dim(y$counts)
y <- normLibSizes(y)

design <- model.matrix(~group)
rownames(design) <- colnames(y)

y <- estimateDisp(y, design)
fit <- glmQLFit(y,design)
# coef = 4 is Severe vs Ctrl
qlf <- glmQLFTest(fit,coef=4)
result_SeverevsCtrl <- topTags(qlf, n=nrow(y))
# check for missing adjusted p-values
any(is.na(as.data.frame(result_SeverevsCtrl)$FDR))

# Adapt mirrorCheck's (private) plot_Volcano() to work for edgeR results
plot_Volcano_edgeR <- function(r,title, rowname2symbol = NULL,
                         p.cutoff = 0.1, fc.cutoff = 2, top.n = 30) {
  padj <- as.data.frame(r) %>%
    dplyr::filter(!is.na(FDR)) %>%
    dplyr::mutate(log10padj = -log10(FDR),
                  diff.expressed = dplyr::case_when(
                    logFC > fc.cutoff & FDR < p.cutoff ~ "UP",
                    logFC < -fc.cutoff & FDR < p.cutoff ~ "DOWN",
                    .default = "NO")) %>%
    tibble::rownames_to_column("rowname")
  if (is.null(rowname2symbol)) {
    padj <- padj %>%
      dplyr::mutate(g_symbol = rowname)
  } else {
    padj <- padj  %>%
      dplyr::left_join(rowname2symbol)
  }
  diff.ex <- padj %>% dplyr::filter(diff.expressed != "NO")
  
  sums <- table(diff.ex$diff.expressed)
  maxy <- max(padj$log10padj)
  minx <- min(padj$logFC)
  maxx <- max(padj$logFC)
  padj$labels <- ifelse(padj$rowname %in% head(diff.ex[order(diff.ex$FDR),
                                                       "rowname"], top.n),
                        padj$g_symbol, NA) 
  group.colors <- c(DOWN = '#CC3311',NO = "grey",UP = '#009988')
  group.labels <- c(DOWN = "Downregulated",
                    NO = "Not significant", 
                    UP = "Upregulated")
  
  p <- ggplot2::ggplot(padj, ggplot2::aes(x = logFC,
                                          y = log10padj,
                                          col = diff.expressed,
                                          label = labels)) +
    ggplot2::theme_classic(base_size = 14) +
    ggplot2::labs(title = title,
                  x = expression("log"[2]*"FC"), 
                  y = expression("-log"[10]*"adj-pvalue")) +
    ggplot2::theme(legend.title = element_blank()) +
    ggplot2::geom_vline(xintercept = c(-fc.cutoff, fc.cutoff), 
                        col = "gray", linetype = 'dashed') +
    ggplot2::geom_hline(yintercept = -log10(p.cutoff), 
                        col = "gray", linetype = 'dashed') +
    ggplot2::geom_point(size = 1.5) +
    ggplot2::scale_color_manual(values = group.colors,
                                labels = group.labels) +
    ggrepel::geom_text_repel(max.overlaps = Inf, size = 3, 
                             color = "black", na.rm = T) +
    ggplot2::annotate("text",x = minx + 2, y = maxy - 1, 
                      label = paste("DOWN",sums["DOWN"]),size = 4.5) +
    ggplot2::annotate("text",x = maxx - 1, y = maxy - 1, 
                      label = paste("UP",sums["UP"]), size = 4.5)
}

p <- plot_Volcano_edgeR(result_SeverevsCtrl, "Severe_vs_Ctrl edgeR",
                        p.cutoff = 0.01,
                        top.n = 0)
p
```

Second, relevel for comparison to Severe

```{r, fig.width = 6}
#| label: edgeR-Ctrl-Severe
group <- relevel(group, ref = "Severe")
levels(group)
y <- DGEList(counts=mat,group=group)
dim(y$counts)
keep <- filterByExpr(y)
y <- y[keep,,keep.lib.sizes=FALSE]
dim(y$counts)
y <- normLibSizes(y)

design <- model.matrix(~group)
rownames(design) <- colnames(y)

y <- estimateDisp(y, design)
fit <- glmQLFit(y,design)
# coef = 2 is Ctrl vs Severe
qlf2 <- glmQLFTest(fit,coef=2)
result_CtrlvsSevere <- topTags(qlf2, n=nrow(y))
# check for missing adjusted p-values
any(is.na(as.data.frame(result_CtrlvsSevere)$FDR))

p <- plot_Volcano_edgeR(result_CtrlvsSevere, "Ctrl_vs_Severe edgeR",
                        p.cutoff = 0.01,
                        top.n = 0)
p

# Write results tables
write.csv(as.data.frame(result_CtrlvsSevere), 
          file = file.path(folder,"CtrlvSevere.csv"))
write.csv(as.data.frame(result_SeverevsCtrl), 
          file = file.path(folder,"SeverevCtrl.csv"))

```

Check: these results are perfectly mirrored so they give the same set of DEGs at FDR \< 0.01 and logFC \> 2 \| logFC \< 2

```{r}
#| label: edgeR-check
result_CtrlvsSevere_df <- as.data.frame(result_CtrlvsSevere)
result_SeverevsCtrl_df <- as.data.frame(result_SeverevsCtrl)

deg_CvS <- result_CtrlvsSevere_df %>% 
  filter(FDR < 0.01 & (logFC < -2 | logFC > 2)) %>%
  rownames_to_column("name") %>%
  pull(name)
str(deg_CvS)

deg_SvC <- result_SeverevsCtrl_df %>% 
  filter(FDR < 0.01 & (logFC < -2 | logFC > 2)) %>%
  rownames_to_column("name") %>%
  pull(name)
all(deg_CvS == deg_SvC)
edger_DEG <- deg_CvS
```

### DESeq2 DEGs compared to edgeR DEGs - without prefiltering dds

```{r, fig.width = 6}
#| label: upset-noclean
deseq_CvS <- read.csv(file.path("DESeq_noclean","Ctrl_vs_Severe_DG.csv"))
table(deseq_CvS$padj < 0.01 & 
        (deseq_CvS$log2FoldChange < -2 | deseq_CvS$log2FoldChange > 2))
deseq_SvC <- read.csv(file.path("DESeq_noclean","Severe_vs_Ctrl_DG.csv"))
table(deseq_SvC$padj < 0.01 & 
        (deseq_SvC$log2FoldChange < -2 | deseq_SvC$log2FoldChange > 2))

deseq_CvS_deg <- deseq_CvS %>% pull(name)
deseq_SvC_deg <- deseq_SvC %>% pull(name)

#unfiltered upset
list_with_unfiltdeseq <- list(edgeR = edger_DEG, 
                              DESeq2_vCtrl = deseq_SvC_deg, 
                              DESeq2_vSevere = deseq_CvS_deg)
str(list_with_unfiltdeseq)

# the following function was sourced from github UpsetR issue 85, solution 
# provided by 'docmanny' in September 2017
newFromList <- function (input) {
  # Same as original fromList()...
  elements <- unique(unlist(input))
  data <- unlist(lapply(input, function(x) {
    x <- as.vector(match(elements, x))
  }))
  data[is.na(data)] <- as.integer(0)
  data[data != 0] <- as.integer(1)
  data <- data.frame(matrix(data, ncol = length(input), byrow = F))
  data <- data[which(rowSums(data) != 0), ]
  names(data) <- names(input)
  # ... Except now it conserves your original value names!
  row.names(data) <- elements
  return(data)
}

for_upset_unfilt <- newFromList(list_with_unfiltdeseq) %>%
  mutate(concordant = if_else(DESeq2_vCtrl == 1 & DESeq2_vSevere == 1, T, F))

upset_unfilt <- UpSetR::upset(for_upset_unfilt, 
                              sets = c("edgeR", 
                                       "DESeq2_vCtrl", 
                                       "DESeq2_vSevere"),
                              nintersects = NA, 
                              mainbar.y.label = "Number of DEGs",
                              sets.x.label = "Results set",
                              text.scale = 2,
                              empty.intersections = T,
                              keep.order = T,
                              mb.ratio = c(0.6, 0.4))
upset_unfilt
```

### DESeq2 DEGs compared to edgeR DEGs - prefiltering dds

```{r, fig.width=6}
#| label: upset-prefilt
deseq_CvS_filt <- read.csv(file.path("DESeq_prefilt","Ctrl_vs_Severe_DG.csv"))
table(deseq_CvS_filt$padj < 0.01 & 
        (deseq_CvS_filt$log2FoldChange<-2 | deseq_CvS_filt$log2FoldChange > 2))
deseq_SvC_filt <- read.csv(file.path("DESeq_prefilt","Severe_vs_Ctrl_DG.csv"))
table(deseq_SvC_filt$padj < 0.01 & 
        (deseq_SvC_filt$log2FoldChange<-2 | deseq_SvC_filt$log2FoldChange > 2))

deseq_CvS_deg_filt <- deseq_CvS_filt %>% pull(name)
deseq_SvC_deg_filt <- deseq_SvC_filt %>% pull(name)
all(deseq_CvS_deg_filt == deseq_SvC_deg_filt)

#filtered upset
list_with_filtdeseq <- list(edgeR = edger_DEG, 
                            DESeq2_vCtrl = deseq_SvC_deg_filt, 
                            DESeq2_vSevere = deseq_CvS_deg_filt)
str(list_with_filtdeseq)

for_upset_filt <- newFromList(list_with_filtdeseq) %>%
  mutate(concordant = if_else(DESeq2_vCtrl == 1 & DESeq2_vSevere == 1, T, F))

upset_filt <- UpSetR::upset(for_upset_filt, sets = c("edgeR", 
                                                     "DESeq2_vCtrl", 
                                                     "DESeq2_vSevere"),
                            nintersects = NA, 
                            mainbar.y.label = "Number of DEGs",
                            sets.x.label = "Results set",
                            text.scale = 2,
                            empty.intersections = T,
                            keep.order = T,
                            mb.ratio = c(0.6, 0.4)) 
upset_filt 
```

### DESeq2 DEGs from prefiltered and non-prefiltered dds compared to edgeR DEGs on the same UpSet plot, with gene expression levels

```{r, fig.height=4.5, fig.width = 6}
#| label: complexUpset
#| out-width: 100%
list_with_bothdeseq <- list(edgeR = edger_DEG, 
                            vCtrl = deseq_SvC_deg, 
                            vSevere = deseq_CvS_deg,
                            vCtrl_filt = deseq_SvC_deg_filt, 
                            vSevere_filt = deseq_CvS_deg_filt)
str(list_with_bothdeseq)

for_upset_both <- newFromList(list_with_bothdeseq) %>%
  mutate(Concordant = if_else((vCtrl == 1 & vSevere == 1) |
                               (vCtrl_filt == 1 & vSevere_filt == 1), 
                             T, F))
write.csv(for_upset_both, 
              file = file.path(folder,"DESeq_edger_DEG_intersections.csv"), 
              na="")
 
#Get DESeq2 results to easily extract mean normalised counts (baseMeans) for
#genes across samples
dds <- DESeq(dds)
res <- results(dds)
baseMeans <- as.data.frame(res) %>%
  rownames_to_column("name") %>%
  select(name,baseMean)
head(baseMeans)

withNames <- for_upset_both %>% rownames_to_column("name")
forComplex <- withNames %>% left_join(baseMeans)
head(forComplex)
my_comparisons <- list( c(4,11), c(4,12),c(4,13))
ComplexUpset::upset(forComplex,c("edgeR", 
                                  "vCtrl", 
                                  "vSevere",
                                  "vCtrl_filt",
                                  "vSevere_filt"),
                    name = element_blank(),
                    sort_intersections_by=c("degree","ratio"),
                    sort_intersections = "ascending",
                    sort_sets=F,
                    annotations = list( 
                      "log10 mean of\nnormalised counts"=list(
                        aes=aes(x=intersection, y=baseMean),
                        geom=list(geom_boxplot(),
                                  scale_y_continuous(trans='log10'),
                                  expand_limits(y = 1000000000),
                                  stat_compare_means(comparisons=my_comparisons, 
                                                     label = "p.signif", 
                                                     size = 4,
                                                     label.y = c(5,6.1,7.2),
                                                     vjust=0.1),
                                  theme(axis.text.y = element_text(size = 10),
                                        axis.title.y=element_text(face="bold"))
                                  )
                        )
                    ),
                    base_annotations=list(
                      'DEGs\nper intersection'=intersection_size(
                        mapping=aes(fill=Concordant)) +
                        scale_fill_manual(values =c("TRUE" = "#009988",
                                                    "FALSE" = "black")) +
                        theme(axis.text.y = element_text(size = 10),
                              axis.title.y = element_text(face="bold"))
                        ),
                    set_sizes=(
                      upset_set_size(position='right')
                      + ylab("DEGs per set") +
                        xlab(element_blank())
                    ),
                    themes=upset_modify_themes(
                      list('intersections_matrix'=theme(
                        axis.text.y=element_text(size=12)
                        )
                      )
                    ),
                    width_ratio=0.2,
                    height_ratio=0.65,
                    guides='over'
                  ) & theme(legend.margin=margin(margin(t = 180, r = 0, 
                                                        b = 0, l = 0, 
                                                        unit = "pt")))
```

## Question: What impact does discordance have on further analyses such as pathway analysis or gene set analysis?

Gene Set Enrichment Analysis (GSEA) uses expression data from the whole gene list to find enriched gene sets, without using thresholds to determine DEGs. Genes are ranked, then scored based on differential expression of defined gene sets. The GSEA software from the Broad Institute can perform DGEA and ranking using the phenotype permutation approach when there are sufficient sample numbers per condition (phenotype). However, many studies need to use the gene set permutation approach, where DGEA is done first, then GSEA performed on a preranked gene list. The logFC can be used to rank the genes (e.g. Calura et al.; others recommend ranking by `sign(log2FoldChange) * -log10(pvalue)` e.g. Reimand et al.). Since mirrorCheck discordance is more likely to affect ranking when using the logFC, we'll try that here.

### Preparing for GSEA

We'll prepare 4 ranked lists from the Severe-Ctrl contrast DGEA; Severe_v_Ctrl and Ctrl_v_Severe from the filtered dataset (good concordance) and Severe_v_Ctrl and Ctrl_v_Severe from the dataset without clean-up (poor concordance).

```{r}
#| label: gsea-prepare
make_rankedGenes <- function(fn, folder = ".", outdir = ".") {
  res <- read.csv(file.path(folder,fn)) %>% 
    mutate(rank = log2FoldChange) %>%
    filter(!is.na(rank)) %>%
    dplyr::rename(GeneName = name) %>%
    filter(!is.na(GeneName) & GeneName != "") %>%
    dplyr::select(GeneName,rank)
  if(length(unique(res$GeneName)) != length(res$GeneName)) {
    stop("Problem: There are duplicate GeneNames in the list")
  }
  res <- res %>%
    arrange(desc(rank)) %>%
    group_by(rank) %>%
    arrange(GeneName, .by_group = T) %>%
    mutate(modifier = row_number() * 0.000000001) %>%
    ungroup() %>%
    mutate(rank_mod = rank + modifier) %>%
    arrange(desc(modifier)) %>%
    dplyr::select(-c(rank,modifier)) %>%
    dplyr::rename(rank = rank_mod)
  descriptor <- sub("DESeq_","",folder)
  out <- paste0("ranked_",descriptor,"_",sub("_all\\.csv","\\.rnk",fn))
  write.table(res,file = file.path(outdir,out),
              row.names = F, quote = F, sep = "\t")
}
chosen_files <- c("Ctrl_vs_Severe_all.csv","Severe_vs_Ctrl_all.csv")

outdir = "GSEA"
dir.create(outdir)
lapply(chosen_files,make_rankedGenes, folder = "DESeq_prefilt", outdir = outdir)
lapply(chosen_files,make_rankedGenes, folder = "DESeq_noclean", outdir = outdir)

```

We then run GSEA using the Broad Institute's cli script. (If you are rendering this Quarto on a OS other than Linux, you may need to delete this code chunk.)

```{bash}
#| label: gsea-run
#| output: false
#!/bin/bash

cd GSEA/
filenames=$(find "." -name "*.rnk" -exec basename {} \; | sort)

for f in $filenames; do
    echo $f
    tmp=${f#ranked_}
    label=${tmp%\.rnk}
#replace with the path to your copy of GSEA. If the command does not work, 
#check it within the GSEA GUI as per the software instructions.
    /home/kate/Downloads/GSEA_Linux_4.3.3/gsea-cli.sh GSEAPreranked -gmx \
    ftp.broadinstitute.org://pub/gsea/msigdb/human/gene_sets/h.all.v2024.1.Hs.symbols.gmt \
    -collapse No_Collapse -mode Abs_max_of_probes -norm meandiv -nperm 10000 \
    -rnd_seed timestamp -rnk $f -scoring_scheme weighted -rpt_label $label \
    -create_svgs false -include_only_symbols true -make_sets true \
    -plot_top_x 20 -set_max 500 -set_min 15 -zip_report false -out GSEA_output
done

```

Finally, we plot the differences in identified pathways (identity and significance). Note that some pathways had a calculated FDR-q-value of 0, meaning that when we performed a -10log(FDR) transformation for ease of visualisation, these data points became `Inf`, which is unplottable. We converted `Inf` to a value greater than the other datapoints and renamed the `breaks` so that this value shows up as the infinity symbol.

```{r}
#| label: pathway-figure
getwd()

fns <- list.files(path="GSEA/GSEA_output",pattern = "gsea_report.*tsv",
                   recursive = T)
fn.info <- data.frame(fns = fns) %>%
  mutate(front = sub("\\..*","",fns),
         end = if_else(grepl("neg",fns),"neg","pos"),
         name = paste(front,end,sep = "_"))
all.gsea <- lapply(file.path("GSEA/GSEA_output",fns),read.csv, sep = "\t")
names(all.gsea) <- fn.info$name
all.gsea <- lapply(all.gsea, function(x) x %>% select(NAME,FDR.q.val))
all.gsea <- bind_rows(all.gsea,.id = "fn")
all.gsea <- all.gsea %>% rowwise() %>% 
  mutate(cleanup = sub("_.*","",fn),
         ref_group = if_else(grepl("vs_Ctrl",fn),"Ctrl","Severe"),
         up = case_when(grepl("vs_Ctrl",fn) && grepl("pos",fn) ~"Severe",
                        grepl("vs_Ctrl",fn) && grepl("neg",fn) ~"Ctrl",
                        grepl("vs_Severe",fn) && grepl("pos",fn) ~"Ctrl",
                        grepl("vs_Severe",fn) && grepl("neg",fn) ~"Severe"))
all.gsea.to.plot <- all.gsea %>%
  mutate(logfdr = -log10(FDR.q.val),
         logfdr = replace(logfdr, logfdr == Inf, 6)) 
  
print(all.gsea)

p <- ggplot(all.gsea.to.plot, aes(x = ref_group,y = logfdr, fill = cleanup)) +
  geom_violin(scale = "width") +
  geom_point(show.legend = F, colour = "gray",size = 0.8, 
             position=position_jitterdodge(jitter.width = 0.1)) +
  facet_grid(~up, labeller = as_labeller(c(Ctrl = "Up in Ctrl",
                                          Severe = "Up in Severe")),
             scales = "free") +
  geom_hline(yintercept = -log10(0.05), 
             col = "gray", linetype = 'dashed') + 
  theme_classic() +
  ylab("-log10(FDR-q-value)") +
  xlab("group used as reference group") +
  scale_y_continuous(n.breaks = 7, labels=c(seq(0,5),expression(infinity))) +
  
  #coord_trans(y = neglogtransform) +
  scale_fill_discrete(labels = c(noclean = "no cleaning", 
                                 prefilt = "prefiltered"),
                   type = c("noclean" = "darkgrey",
                               "prefilt" = "white")) +
  theme(legend.title = element_blank())
p                                 
```

Without data clean-up, few or no pathways are confidently observed to be enriched (FDR Q value \< 0.05), whereas in cleaned data, we see enriched pathways in the group with severe COVID. These include strong results for interferon signalling, which makes sense in the context of a viral infection. Also, without cleaning the data, we observe inconsistent results when the analysis used different reference levels, whereas the results from the filtered data are similar regardless of the reference level. For the manuscript, we plot the "Up in Severe" data on its own:

```{r, figure.width=4.5}
#| label: severeUp-pathways
simpler <- all.gsea.to.plot %>% filter(up == "Severe") %>%
  mutate(signif = if_else(logfdr > -log10(0.05), T,F))
#Make labels for significant pathways
pathway_labels <- simpler %>% 
  filter(signif) %>% 
  arrange(FDR.q.val) %>%
  select(NAME) %>%
  unique() %>%
  ungroup() %>%
  mutate(labels = LETTERS[row_number()])
simpler <- simpler %>%
  left_join(pathway_labels) %>%
  mutate(labels = if_else(!signif, NA, labels))

p2 <- ggplot(simpler, aes(x = cleanup, y = logfdr, fill = cleanup)) +
  geom_violin(scale = "width") +
  geom_point(alpha = 0.7, show.legend = F) +
  geom_line(aes(group = NAME), linewidth = 0.2, colour = "gray") +
  theme_classic(base_size = 16) +
  theme(axis.ticks.x = element_blank(),
        axis.title.x = element_blank(),
        axis.text.x = element_blank(),
        legend.title = element_blank(),
        legend.position = "bottom") +
  facet_grid(~ref_group, labeller = as_labeller(c(Ctrl = "Ctrl is reference",
                                          Severe = "Severe is reference")),
             scales = "free") +
  ggtitle("Enrichment in Severe (COVID)") +
  scale_fill_discrete(labels = c(noclean = "no cleaning", prefilt = "prefiltered"),
                   type = c(noclean = "darkgrey",
                               prefilt = "white")) +
  scale_y_continuous(n.breaks = 7, labels=c(seq(0,5),expression(infinity))) +
  geom_hline(yintercept = -log10(0.05), 
             col = "gray", linetype = 'dashed') +
  geom_text_repel(aes(label = labels), na.rm = T,
                  min.segment.length = 10, color = "#009988",
                  fontface = "bold") +
  xlab(element_blank()) +
  ylab("-log10(FDR-q-value)")
p2

#print significant pathways
for_table <- pathway_labels %>% left_join(all.gsea, by = join_by(NAME)) %>%
  mutate(analysis = paste(cleanup,ref_group,sep = "_")) %>%
  select(NAME,FDR.q.val,analysis,labels) %>%
  pivot_wider(names_from = analysis, values_from = FDR.q.val) %>%
  relocate(labels)
for_table
write.csv(for_table, "significant_pathways.csv")
```

## Session info and citations

Calura, E., & Martini, P. (2021). Summarizing RNA-Seq Data or Differentially Expressed Genes Using Gene Set, Network, or Pathway Analysis. Methods in Molecular Biology, 2284, 147--179. https://doi.org/10.1007/978-1-0716-1307-8_9/FIGURES/8

Love, M. I., Anders, S., Kim, V., & Huber, W. (2016). RNA-Seq workflow: gene-level exploratory analysis and differential expression. F1000Research 2016 4:1070, 4, 1070. <https://doi.org/10.12688/f1000research.7035.2>

Reimand, J., Isserlin, R., Voisin, V., Kucera, M., Tannus-Lopes, C., Rostamianfar, A., Wadi, L., Meyer, M., Wong, J., Xu, C., Merico, D., & Bader, G. D. (2019). Pathway enrichment analysis and visualization of omics data using g:Profiler, GSEA, Cytoscape and EnrichmentMap. *Nature Protocols*, *14*(2), 482--517. https://doi.org/10.1038/s41596-018-0103-9

```{r}
citation("DESeq2")
citation("edgeR")
citation("apeglm")
citation("sva")
sessionInfo()
```
