# Supplementary material for: mirrorCheck: an R package facilitating informed use of DESeq2’s lfcShrink() function for differential gene expression analysis of clinical samples
Source: Bioinform Adv. 2025 Apr 2;5(1):vbaf070. doi: 10.1093/bioadv/vbaf070 (PMC12089695; doi:10.1093/bioadv/vbaf070)
Supplement: vbaf070_Supplementary_Data [file vbaf070_supplementary_data.zip › final supps/S3_Supplementary_TCGABRCA_quarto.qmd]

---
title: "TCGA BRCA"
author: "Kate Scull"
format: 
  pdf:
    output-file: "Supplementary_TCGABRCA_report"
    output-ext:  "pdf"
    keep-tex: true
editor: visual
---

## TCGA Example Data

This analysis uses data from the Genomic Data Commons (GDC) database. It downloads data from over 1000 samples using the TCGAbiolinks R package. Although we have tried to minimise the size of R objects stored in memory, you'll need a computer with at least 32G RAM to render this Quarto. You will also need to ensure to following R libraries are installed, including mirrorCheck from the github repository [kescull/mirrorCheck: Facilitator functions for getting and assessing DESeq2 lfcShrink results (github.com)](https://github.com/kescull/mirrorCheck)

## MirrorCheck

Setup and download:

```{r}
#| label: setup
#| output: false
library(mirrorCheck)
library(TCGAbiolinks)
library(DESeq2)
library(tidyverse)
library(ggh4x)
library(edgeR)
library(UpSetR)
library(ComplexUpset)
library(ggpubr)
library(ggh4x)
library(sva)

BRCA.query <- GDCquery(project = "TCGA-BRCA",
                       data.category = "Transcriptome Profiling",
                       data.type = "Gene Expression Quantification",
                       workflow.type = "STAR - Counts",
                       access = "open",
                       data.format = "TSV",
                       experimental.strategy = "RNA-Seq")

GDCdownload(BRCA.query, directory = "BRCA",files.per.chunk = 10)
se <- GDCprepare(BRCA.query,directory = "BRCA")
```

Prepare dds, keeping raw counts data:

```{r}
#| label: setup2
dds <- DESeqDataSet(se,design = ~1)
dds
assayNames(dds)
assays(dds)[2:6] <- NULL
dds
gc()

metadata_check <- colData(dds)[,c("barcode",
                                  "paper_BRCA_Subtype_PAM50","sample_type")]
metadata_check <- as.data.frame(metadata_check)
any(is.na(metadata_check$barcode))
any(is.na(metadata_check$sample_type))
sum(is.na(metadata_check$paper_BRCA_Subtype_PAM50))

table(metadata_check$sample_type,metadata_check$paper_BRCA_Subtype_PAM50)
sum(metadata_check$sample_type == "Metastatic")
# discard all samples with NA for paper_BRCA_Subtype_PAM50, except for samples
# with sample_type "Solid Tissue Normal" - keep these as control
discards <- metadata_check %>% 
  filter(is.na(paper_BRCA_Subtype_PAM50) & 
           sample_type != "Solid Tissue Normal") %>% 
  pull(barcode)
str(discards)

dds
dds <- dds[,!(dds$barcode %in% discards)]
dds

making_group <- colData(dds)[,c("barcode",
                                "paper_BRCA_Subtype_PAM50","sample_type")]
making_group <- as.data.frame(making_group)
table(making_group$sample_type)

making_group <- making_group %>%
  mutate(group = case_when(sample_type == "Solid Tissue Normal" ~ "Control",
                           .default = paper_BRCA_Subtype_PAM50),
         across(group,as.factor))
table(making_group$group)

test_match_order <- function(x,y) {
  if (isTRUE(all.equal(x,y))) print('Perfect match in same order')
  if (!isTRUE(all.equal(x,y)) && isTRUE(all.equal(sort(x),sort(y)))) 
    print('Perfect match in wrong order')
  if (!isTRUE(all.equal(x,y)) && !isTRUE(all.equal(sort(x),sort(y)))) 
    print('No match')
}

test_match_order(making_group$barcode,dds$barcode)

dds$group <- making_group$group
dds$group <- relevel(dds$group, ref = "Control")
design(dds) <- ~group
saveRDS(dds, file = "quartodds.rds")
rm(list = ls())
gc()
```

### Principal component analysis:

```{r}
#| label: pca
dds <- readRDS("quartodds.rds")
vsd <- vst(dds) 
pdata <- DESeq2::plotPCA(vsd, ntop = length(vsd), 
                         intgroup= "group", 
                         pcsToUse = 1:2, returnData=T)
percentVar <- attr(pdata,"percentVar")
colour_blind_friendly <- c('#EE7733', '#0077BB','#BBBBBB','#EE3377',
                           '#33BBEE', '#CC3311', '#009988' )
p <- ggplot(pdata, aes(x=PC1,y=PC2,color=group)) +
  geom_point(size = 2, alpha = 0.5) +
  ggtitle("TCGA BRCA") +
  labs(x = paste0("PC1: ",round(percentVar[1]*100),"% variance"), 
       y = paste0("PC2: ",round(percentVar[2]*100),"% variance"),
       color = "PAM50 subtype") +
  theme_classic(base_size = 16) + 
  theme(plot.title = element_text(face = "bold")) +
  force_panelsizes(rows = unit(2.5,"in"),
                   cols = unit(2.5,"in")) +
  scale_colour_manual(values = colour_blind_friendly)
p
rm(vsd)
rm(pdata)
rm(p)
gc()
```

### Run DESeq2

Run DESeq2 using lfcShrink, facilitated by mirrorCheck, *without any further clean-up steps* This creates output csv tables and pdf reports in a folder alongside this qmd file.

```{r}
#| label: noclean
folder <- "DESeq_noclean"
dir.create(folder)

rowname2symbol = as.data.frame(rowData(dds)[, colnames(rowData(dds)) %in% 
                                              c("gene_id","gene_name")]) %>%
  rename(rowname = gene_id,
         g_symbol = gene_name)
head(rowname2symbol)

run_DESeq_all_contrasts(dds, folder, condition = "group", 
                        rowname2symbol = rowname2symbol,
                        p.cutoff = 0.01,
                        top.n = 0,
                        useDingbats = T)
group <- levels(dds$group)
rm(dds)
set <- compare_reciprocal_contrasts(group,folder)
saveRDS(set,"BRCA_noclean.rds")
rm(list = ls())
gc()
```

Print resized diagnostic stacked bar chart for publication:

```{r, fig.height = 4.5,fig.width = 6}
#| label: stacked-bar-noclean
make_diagnostic <- function(this_set) {
  ready.for.overlap.check <- lapply(this_set,function(x) x %>% 
                                      select(partition) %>%
                                      mutate(total = n()) %>%
                                      group_by(partition) %>%
                                      summarise(n = n(),
                                                total = sum(total)/n,
                                                pc = n/total *100))
  all.overlap <- bind_rows(ready.for.overlap.check, .id = "group") 
  
  group.labels <- gsub("\\.","\n", all.overlap$group)
  names(group.labels) <- all.overlap$group
  legend.labels <- c("Concordant",
                   "Only with group1 as ref",
                   "Only with group2 as ref")
  
  barPlot <- ggplot(all.overlap, aes(x = group, 
                                   y = pc, 
                                   fill = partition,
                                   label = n)) +
    geom_bar(stat = "identity") +
    xlab(element_blank()) +
    ylab("Percentage of differentially expressed genes") +
    scale_x_discrete(labels=group.labels) +
    theme_classic(base_size = 13) +
    theme(legend.position = "right",
        legend.box.spacing = unit(0,"cm"),
        axis.text = element_text(face="bold",lineheight = 0.6)) +
    guides(fill = guide_legend(title = element_blank(),reverse=T)) +
    scale_fill_manual(labels = legend.labels, 
                    values = c('#009988', '#EE7733','#CC3311')) +
    geom_text(position = position_stack(vjust = 0.5),size = 4) +
    coord_flip()
  barPlot
}
set <- readRDS("BRCA_noclean.rds")
make_diagnostic(set)
rm(set)
```

Run DESeq2 using lfcShrink, facilitated by mirrorCheck, *after prefiltering.* This creates output csv tables and pdf reports in a folder alongside this qmd file.

```{r}
#| label: prefilt
folder <- "DESeq_prefilt"
dir.create(folder)

dds <- readRDS("quartodds.rds")
rowname2symbol = as.data.frame(rowData(dds)[, colnames(rowData(dds)) %in% 
                                              c("gene_id","gene_name")]) %>%
  rename(rowname = gene_id,
         g_symbol = gene_name)
head(rowname2symbol)

expr.filter <- edgeR::filterByExpr(dds, group = dds$group)
dds.filt <- dds[expr.filter, ]
dds.filt
rm(dds)
gc()

run_DESeq_all_contrasts(dds.filt, folder, condition = "group", 
                        rowname2symbol = rowname2symbol,
                        p.cutoff = 0.01,
                        top.n = 0,
                        useDingbats = T)
group <- levels(dds.filt$group)
set_prefilt <- compare_reciprocal_contrasts(group,folder)
saveRDS(set_prefilt,"BRCA_prefilt.rds")
```

Print resized diagnostic stacked bar chart for publication:

```{r, fig.height = 4.5,fig.width = 6}
#| label: stacked-bar-prefilt
make_diagnostic(set_prefilt)
rm(dds.filt)
rm(set_prefilt)
gc()
```

Finally, we try *surrogate variable analysis* (SVA) to remove unwanted/hidden sources of variation. The presence of unknown sources of variation can interfere with DGEA and increase discordance in reciprocal contrasts, so we use SVA to see if we can identify these as per the method in Love et al. (2016), before running DESeq with mirrorCheck. This creates output csv tables and pdf reports in a folder alongside this qmd file.

```{r}
#| label: sva
folder <- "DESeq_sva"
dir.create(folder)

dds <- readRDS("quartodds.rds")
rowname2symbol = as.data.frame(rowData(dds)[, colnames(rowData(dds)) %in% 
                                              c("gene_id","gene_name")]) %>%
  rename(rowname = gene_id,
         g_symbol = gene_name)
dds <- DESeq(dds)
dat <- counts(dds, normalized=TRUE)
idx <- rowMeans(dat) > 1
dat <- dat[idx,]
mod <- model.matrix(~ group, colData(dds))
mod0 <- model.matrix(~ 1, colData(dds))

#find probable number of unwanted variables
num_sv <- num.sv(dat,mod,method = "be")
num_sv
#num_sv = 4
svseq <- svaseq(dat, mod, mod0, n.sv=num_sv)
dds.sva <- dds
dds.sva$SV1 <- svseq$sv[,1]
dds.sva$SV2 <- svseq$sv[,2]
dds.sva$SV3 <- svseq$sv[,3]
dds.sva$SV4 <- svseq$sv[,4]
design(dds.sva) <- ~ SV1 + SV2 + SV3 + SV4 + group

run_DESeq_all_contrasts(dds.sva,folder,
                        condition = "group",
                        p.cutoff = 0.01,
                        top.n = 0,
                        print.all = T,
                        useDingbats = T)
group <- levels(as.factor(dds.sva$group))
set_sva <- compare_reciprocal_contrasts(group,folder)
saveRDS(set_sva,"BRCA_sva.rds")
```

Print resized diagnostic stacked bar chart for publication:

```{r, fig.height = 4.5,fig.width = 6}
#| label: stacked-bar-sva
make_diagnostic(set_sva)
rm(list = ls())
gc()
```


## Question: How does this compare to edgeR? Are the discordant DEGs found to be DEGs with edgeR? Are the concordant DEGs also found with edgeR?

edgeR is another well-regarded tool for differential expression analysis. Filtering the data to eliminate low count genes is an important part of the standard edgeR workflow, and edgeR includes a specialised function to help make the filtering more data-dependent and sophisticated (which is why we borrowed it to test prefiltering of the dds, above). While edgeR does adjust the raw log fold change values using a "prior count" strategy, this is not intended to replace filtration. Here (and in the associated Quartos) we ran edgeR as recommended and with default parameters and did not observe discordant results for reciprocal contrasts. Therefore, after checking this is true, we compare two sets of DESeq2 results for a reciprocal contrast to the only set of edgeR DEGs. We picked a contrast with some discordance in the DESeq2 reciprocal results.

### Run edgeR

```{r}
folder <- "edgeR_for_pub"
dir.create(folder)
```

First, LumB v Control:

```{r, fig.width = 6}
#| label: edgeR-LumB-Control
dds <- readRDS("quartodds.rds")
group <- dds$group
mat <- counts(dds)
rm(dds)
gc()

y <- DGEList(counts=mat,group=group)
dim(y$counts)
keep <- filterByExpr(y)
y <- y[keep,,keep.lib.sizes=FALSE]
dim(y$counts)
y <- normLibSizes(y)

design <- model.matrix(~group)
rownames(design) <- colnames(y)

y <- estimateDisp(y, design)
fit <- glmQLFit(y,design)
colnames(fit$design)
# coef = 5 is LumB vs Control
qlf <- glmQLFTest(fit,coef=5)
result_LumBvsControl <- topTags(qlf, n=nrow(y))
# check for missing adjusted p-values
any(is.na(as.data.frame(result_LumBvsControl)$FDR))

# Adapt mirrorCheck's (private) plot_Volcano() to work for edgeR results
plot_Volcano_edgeR <- function(r,title, rowname2symbol = NULL,
                         p.cutoff = 0.1, fc.cutoff = 2, top.n = 30) {
  padj <- as.data.frame(r) %>%
    dplyr::filter(!is.na(FDR)) %>%
    dplyr::mutate(log10padj = -log10(FDR),
                  diff.expressed = dplyr::case_when(
                    logFC > fc.cutoff & FDR < p.cutoff ~ "UP",
                    logFC < -fc.cutoff & FDR < p.cutoff ~ "DOWN",
                    .default = "NO")) %>%
    tibble::rownames_to_column("rowname")
  if (is.null(rowname2symbol)) {
    padj <- padj %>%
      dplyr::mutate(g_symbol = rowname)
  } else {
    padj <- padj  %>%
      dplyr::left_join(rowname2symbol)
  }
  diff.ex <- padj %>% dplyr::filter(diff.expressed != "NO")
  
  sums <- table(diff.ex$diff.expressed)
  maxy <- max(padj$log10padj)
  minx <- min(padj$logFC)
  maxx <- max(padj$logFC)
  padj$labels <- ifelse(padj$rowname %in% head(diff.ex[order(diff.ex$FDR),
                                                       "rowname"], top.n),
                        padj$g_symbol, NA) 
  group.colors <- c(DOWN = '#CC3311',NO = "grey",UP = '#009988')
  group.labels <- c(DOWN = "Downregulated",
                    NO = "Not significant", 
                    UP = "Upregulated")
  
  p <- ggplot2::ggplot(padj, ggplot2::aes(x = logFC,
                                          y = log10padj,
                                          col = diff.expressed,
                                          label = labels)) +
    ggplot2::theme_classic(base_size = 14) +
    ggplot2::labs(title = title,
                  x = expression("log"[2]*"FC"), 
                  y = expression("-log"[10]*"adj-pvalue")) +
    ggplot2::theme(legend.title = element_blank()) +
    ggplot2::geom_vline(xintercept = c(-fc.cutoff, fc.cutoff), 
                        col = "gray", linetype = 'dashed') +
    ggplot2::geom_hline(yintercept = -log10(p.cutoff), 
                        col = "gray", linetype = 'dashed') +
    ggplot2::geom_point(size = 1.5) +
    ggplot2::scale_color_manual(values = group.colors,
                                labels = group.labels) +
    ggrepel::geom_text_repel(max.overlaps = Inf, size = 3, 
                             color = "black", na.rm = T) +
    ggplot2::annotate("text",x = minx + 3, y = maxy - 1, 
                      label = paste("DOWN",sums["DOWN"]),size = 4.5) +
    ggplot2::annotate("text",x = maxx - 2, y = maxy - 1, 
                      label = paste("UP",sums["UP"]), size = 4.5)
}

p <- plot_Volcano_edgeR(result_LumBvsControl, "LumB_vs_Control edgeR",
                        p.cutoff = 0.01,
                        top.n = 0)
p
```

Second, relevel for comparison to LumB

```{r, fig.width = 6}
#| label: edgeR-Control-LumB
group <- relevel(group, ref = "LumB")
levels(group)
y <- DGEList(counts=mat,group=group)
dim(y$counts)
keep <- filterByExpr(y)
y <- y[keep,,keep.lib.sizes=FALSE]
dim(y$counts)
y <- normLibSizes(y)

design <- model.matrix(~group)
rownames(design) <- colnames(y)

y <- estimateDisp(y, design)
fit <- glmQLFit(y,design)
colnames(fit$design)

# coef = 2 is  Control vs LumB
qlf2 <- glmQLFTest(fit,coef=2)
result_ControlvsLumB <- topTags(qlf2, n=nrow(y))
# check for missing adjusted p-values
any(is.na(as.data.frame(result_ControlvsLumB)$FDR))

p <- plot_Volcano_edgeR(result_ControlvsLumB, "Control_vs_LumB edgeR",
                        p.cutoff = 0.01,
                        top.n = 0)
p

# Write results tables
write.csv(as.data.frame(result_LumBvsControl), 
          file = file.path(folder,"LumBvsControl.csv"))
write.csv(as.data.frame(result_ControlvsLumB), 
          file = file.path(folder,"ControlvsLumB.csv"))

rm(y,fit,qlf,qlf2)
gc()
```

Check: these results are perfectly mirrored so they give the same set of DEGs at FDR \< 0.01 and logFC \> 2 \| logFC \< 2

```{r}
#| label: edgeR-check

deg_LvC <- as.data.frame(result_LumBvsControl) %>% 
  filter(FDR < 0.01 & (logFC < -2 | logFC > 2)) %>%
  rownames_to_column("name") %>%
  pull(name)
str(deg_LvC)

deg_CvL <- as.data.frame(result_ControlvsLumB) %>% 
  filter(FDR < 0.01 & (logFC < -2 | logFC > 2)) %>%
  rownames_to_column("name") %>%
  pull(name)
all(deg_CvL == deg_LvC)
edger_DEG <- deg_LvC
```

### DESeq2 DEGs compared to edgeR DEGs - without prefiltering dds

```{r, fig.width = 6}
#| label: upset-unfilt
deseq_LvC <- read.csv(file.path("DESeq_noclean","LumB_vs_Control_DG.csv"))
table(deseq_LvC$padj < 0.01 & 
        (deseq_LvC$log2FoldChange < -2 | deseq_LvC$log2FoldChange > 2))
deseq_CvL <- read.csv(file.path("DESeq_noclean","Control_vs_LumB_DG.csv"))
table(deseq_CvL$padj < 0.01 & 
        (deseq_CvL$log2FoldChange < -2 | deseq_CvL$log2FoldChange > 2))

deseq_LvC_deg <- deseq_LvC %>% pull(name)
deseq_CvL_deg <- deseq_CvL %>% pull(name)

#unfiltered upset
list_with_unfiltdeseq <- list(edgeR = edger_DEG, 
                              DESeq2_vControl = deseq_LvC_deg, 
                              DESeq2_vLumB = deseq_CvL_deg)
str(list_with_unfiltdeseq)

# the following function was sourced from github UpsetR issue 85, solution 
# provided by 'docmanny' in September 2017
newFromList <- function (input) {
  # Same as original fromList()...
  elements <- unique(unlist(input))
  data <- unlist(lapply(input, function(x) {
    x <- as.vector(match(elements, x))
  }))
  data[is.na(data)] <- as.integer(0)
  data[data != 0] <- as.integer(1)
  data <- data.frame(matrix(data, ncol = length(input), byrow = F))
  data <- data[which(rowSums(data) != 0), ]
  names(data) <- names(input)
  # ... Except now it conserves your original value names!
  row.names(data) <- elements
  return(data)
}

for_upset_unfilt <- newFromList(list_with_unfiltdeseq) %>%
  mutate(concordant = if_else(DESeq2_vControl == 1 & DESeq2_vLumB == 1, T, F))

upset_unfilt <- UpSetR::upset(for_upset_unfilt, 
                              sets = c("edgeR", 
                                       "DESeq2_vControl", 
                                       "DESeq2_vLumB"),
                              nintersects = NA, 
                              mainbar.y.label = "DEGs per\nintersection",
                              sets.x.label = "Results set",
                              text.scale = c(2,2,2,1.5,2,2),
                              empty.intersections = T,
                              keep.order = T,
                              mb.ratio = c(0.65, 0.35))
upset_unfilt
```

### DESeq2 DEGs compared to edgeR DEGs - prefiltering dds

```{r, fig.width = 6}
#| label: upset-prefilt
deseq_LvC_filt <- read.csv(file.path("DESeq_prefilt","LumB_vs_Control_DG.csv"))
table(deseq_LvC_filt$padj < 0.01 & (deseq_LvC_filt$log2FoldChange < -2 | 
                                      deseq_LvC_filt$log2FoldChange > 2))
deseq_CvL_filt <- read.csv(file.path("DESeq_prefilt","Control_vs_LumB_DG.csv"))
table(deseq_CvL_filt$padj < 0.01 & (deseq_CvL_filt$log2FoldChange < -2 | 
                                      deseq_CvL_filt$log2FoldChange > 2))

deseq_LvC_deg_filt <- deseq_LvC_filt %>% pull(name)
deseq_CvL_deg_filt <- deseq_CvL_filt %>% pull(name)

#filtered upset
list_with_filtdeseq <- list(edgeR = edger_DEG, 
                            DESeq2_vControl = deseq_LvC_deg_filt, 
                            DESeq2_vLumB = deseq_CvL_deg_filt)
str(list_with_filtdeseq)

for_upset_filt <- newFromList(list_with_filtdeseq) %>%
  mutate(concordant = if_else(DESeq2_vControl == 1 & DESeq2_vLumB == 1, T, F))

upset_filt <- UpSetR::upset(for_upset_filt, sets = c("edgeR", 
                                                     "DESeq2_vControl", 
                                                     "DESeq2_vLumB"),
                            nintersects = NA, 
                            mainbar.y.label = "DEGs per\nintersection",
                            sets.x.label = "Results set",
                            text.scale = c(2,2,2,1.2,2,2),
                            empty.intersections = T,
                            keep.order = T,
                            mb.ratio = c(0.65, 0.35)) 
upset_filt 
```

### DESeq2 DEGs from prefiltered and non-prefiltered dds compared to edgeR DEGs on the same UpSet plot, with gene expression levels

```{r, fig.height = 4.5, fig.width = 6}
#| label: complexUpset
#| out-width: 100%
list_with_bothdeseq <- list(edgeR = edger_DEG, 
                            vControl = deseq_LvC_deg, 
                            vLumB = deseq_CvL_deg,
                            vControl_filt = deseq_LvC_deg_filt, 
                            vLumB_filt = deseq_CvL_deg_filt)
str(list_with_bothdeseq)

for_upset_both <- newFromList(list_with_bothdeseq) %>%
  mutate(Concordant = if_else((vControl == 1 & vLumB == 1) |
                               (vControl_filt == 1 & vLumB_filt == 1), 
                             T, F))
write.csv(for_upset_both, 
              file = file.path(folder,"DESeq_edger_DEG_intersections.csv"), 
              na="")

#Get results to extract mean normalised counts (baseMeans) for genes across
#samples
dds <- readRDS("quartodds.rds")
dds <- DESeq(dds)
res <- results(dds)
baseMeans <- as.data.frame(res) %>%
  rownames_to_column("name") %>%
  select(name,baseMean)
head(baseMeans)

withNames <- for_upset_both %>% rownames_to_column("name")
forComplex <- withNames %>% left_join(baseMeans)
head(forComplex)

my_comparisons <- list( c(5,17), c(14,16), c(14,17))

ComplexUpset::upset(forComplex,c("edgeR",
                                  "vControl",
                                  "vLumB",
                                  "vControl_filt",
                                  "vLumB_filt"),
                    name = element_blank(),
                    sort_intersections_by=c("degree","ratio"),
                    sort_intersections = "ascending",
                    sort_sets=F,
                    annotations = list( 
                      "log10 mean of\nnormalised counts"=list(
                        aes=aes(x=intersection, y=baseMean),
                        geom=list(geom_boxplot(),
                                  scale_y_continuous(trans='log10'),
                                  expand_limits(y = 100000000),
                                  stat_compare_means(comparisons=my_comparisons, 
                                                     label = "p.signif", 
                                                     size = 4,
                                                     label.y = c(5,6,7,8)),
                                  theme(axis.text.y = element_text(size = 10),
                                        axis.title.y=element_text(face="bold"))
                                  )
                      )
                    ),
                    base_annotations=list(
                      'DEGs\nper intersection'=intersection_size(
                        mapping=aes(fill=Concordant),
                        text_colors = c(on_background = "black", 
                                        on_bar = "black"),
                        text=list(size = 3)) +
                        scale_fill_manual(values =c("TRUE" = "#009988",
                                                    "FALSE" = "black")) + 
                        theme(axis.text.y = element_text(size = 10),
                              axis.title.y = element_text(face="bold"))
                    ),
                    set_sizes=(
                      upset_set_size(position='right')
                      + ylab("DEGs per set")
                    ),
                    themes=upset_modify_themes(
                      list('intersections_matrix'=theme(
                        axis.text.y=element_text(size=12),
                        ))
                      ),
                    
                    width_ratio=0.2,
                    height_ratio=0.9,
                    guides='over'
                  ) & theme(legend.margin=margin(margin(t = 180, r = 0, 
                                                        b = 0, l = 0, 
                                                        unit = "pt")))
```

## Session info and citations

Love, M. I., Anders, S., Kim, V., & Huber, W. (2016). RNA-Seq workflow: gene-level exploratory analysis and differential expression. F1000Research 2016 4:1070, 4, 1070. https://doi.org/10.12688/f1000research.7035.2

```{r}
citation("DESeq2")
citation("edgeR")
citation("apeglm")
citation("sva")
sessionInfo()
```
