# Supplementary material for: mirrorCheck: an R package facilitating informed use of DESeq2’s lfcShrink() function for differential gene expression analysis of clinical samples
Source: Bioinform Adv. 2025 Apr 2;5(1):vbaf070. doi: 10.1093/bioadv/vbaf070 (PMC12089695; doi:10.1093/bioadv/vbaf070)
Supplement: vbaf070_Supplementary_Data [file vbaf070_supplementary_data.zip › final supps/S5_Supplementary_Cellline_quarto.qmd]

---
title: "Cell lines"
author: "Kate Scull"
format: 
  pdf:
    output-file: "Supplementary_Cellline_report"
    output-ext:  "pdf"
    keep-tex: true
editor: visual
---

## Cell line example data

This analysis uses data from Corchette et al. (2020), <https://doi.org/10.1038/s41598-020-76881-x>. As per the data availability section of Corchette et al, the raw counts files were accessed from the Gene Expression Omnibus under the accession number GSE95077. GSE95077_RAW.tar was downloaded and the txt files were extracted.

To reproduce the Quarto document and other output files, download your own copies of these data files and place the qmd file in the same folder before rendering. You will also need to ensure to following R libraries are installed, including mirrorCheck from the github repository [kescull/mirrorCheck: Facilitator functions for getting and assessing DESeq2 lfcShrink results (github.com)](https://github.com/kescull/mirrorCheck).

## MirrorCheck

Setup:

```{r}
#| label: setup1
#| output: false
library(mirrorCheck)
library(DESeq2)
library(tidyverse)
library(edgeR)
library(UpSetR)
library(ComplexUpset)
library(ggpubr)
library(ggh4x)
library(sva)

test_match_order <- function(x,y) {
  if (isTRUE(all.equal(x,y))) print('Perfect match in same order')
  if (!isTRUE(all.equal(x,y)) && isTRUE(all.equal(sort(x),sort(y)))) 
    print('Perfect match in wrong order')
  if (!isTRUE(all.equal(x,y)) && !isTRUE(all.equal(sort(x),sort(y)))) 
    print('No match')
}
```

```{r}
#| label: setup2
fn <- c("GSM2495761_BM_CTRL_141051_INTER-STR_counts.txt",
        "GSM2495762_BM_CTRL_141057_INTER-STR_counts.txt",
        "GSM2495763_BM_CTRL_141063_INTER-STR_counts.txt",
        "GSM2495764_BM_AMIL_141053_INTER-STR_counts.txt",
        "GSM2495765_BM_AMIL_141059_INTER-STR_counts.txt",
        "GSM2495766_BM_AMIL_141065_INTER-STR_counts.txt",
        "GSM2495767_JJ_CTRL_141048_INTER-Str_counts.txt",
        "GSM2495768_JJ_CTRL_141054_INTER-Str_counts.txt",
        "GSM2495769_JJ_CTRL_141060_INTER-Str_counts.txt",
        "GSM2495770_JJ_AMIL_141050_INTER-Str_counts.txt",
        "GSM2495771_JJ_AMIL_141056_INTER-Str_counts.txt",
        "GSM2495772_JJ_AMIL_141062_INTER-Str_counts.txt",
        "GSM3215905_BM_TG_141052_INTER-STR_counts.txt",
        "GSM3215906_BM_TG_141058_INTER-STR_counts.txt",
        "GSM3215907_BM_TG_141064_INTER-STR_counts.txt",
        "GSM3215908_JJ_TG_141049_INTER-STR_counts.txt",
        "GSM3215909_JJ_TG_141055_INTER-STR_counts.txt",
        "GSM3215910_JJ_TG_141061_INTER-STR_counts.txt")
pretty_fn <- sub("_INTER-STR_counts.txt","",fn, ignore.case = T)

mat <- lapply(fn,read.csv, sep="\t",header = F)
mat <- mapply(function(x,y) x %>% rename(!!y := V2), 
              mat,pretty_fn, SIMPLIFY = F)
# Need to remove some extra summary data lines after gene counts
mat.all <- mat %>% reduce(full_join,by = "V1") %>%
  filter(substr(V1,1,4) == "ENSG")
rownames(mat.all) <- mat.all$V1
mat.all <- mat.all %>% 
  select(-V1) %>%
  as.matrix()
str(mat.all)

metadata <- data.frame(sample=pretty_fn)
metadata <- metadata %>%
  mutate(cell_line = case_when(grepl("_BM_",sample) ~ "CLA",
                               grepl("_JJ_",sample) ~ "CLB"),
         treatment = case_when(grepl("_CTRL_",sample) ~ "T0",
                               grepl("_AMIL_",sample) ~ "T1",
                               grepl("_TG_",sample) ~ "T2"),
         group = paste(cell_line,treatment,sep = "_"))
metadata$group <- as.factor(metadata$group)
print(metadata)

test_match_order(metadata$sample,colnames(mat.all))

dds <- DESeqDataSetFromMatrix(countData = mat.all,
                              colData = metadata,
                              design = ~group)
```

### Principal component analysis

```{r}
#| label: pca
vsd <- vst(dds)
pdata <- DESeq2::plotPCA(vsd, ntop = length(vsd), intgroup= "group", 
                         returnData=T)
percentVar <- attr(pdata,"percentVar")
colour_blind_friendly <- c('#EE7733', '#0077BB','#BBBBBB','#EE3377',
                           '#33BBEE', '#CC3311', '#009988' )
joiner <- metadata %>% select(name = sample, cell_line,treatment)
pdata <- pdata %>% left_join(joiner, by = "name")

p <- ggplot(pdata, aes(x=PC1,y=PC2,color=treatment,shape = cell_line)) +
  geom_point(size = 4, alpha = 0.6) +
  ggtitle("Cell line") +
  labs(x = paste0("PC1: ",round(percentVar[1]*100),"% variance"), 
       y = paste0("PC2: ",round(percentVar[2]*100),"% variance"),
       shape = "Cell line",
       color = "Treatment") +
  theme_classic(base_size = 16) + 
  theme(plot.title = element_text(face = "bold")) +
  force_panelsizes(rows = unit(2.5,"in"),
                   cols = unit(2.5,"in")) +
  scale_colour_manual(values = colour_blind_friendly)
p
```

### Run DESeq2

Run DESeq2 using lfcShrink, facilitated by mirrorCheck, *without any further clean-up steps.* This creates output csv tables and pdf reports in a folder alongside this qmd file.

```{r}
#| label: noclean

folder <- "DESeq_noclean"
dir.create(folder)
dds
run_DESeq_all_contrasts(dds,folder,
                        condition = "group",
                        p.cutoff = 0.01,
                        top.n = 0,
                        print.all = T,
                        useDingbats = T)
group <- levels(as.factor(dds$group))
set <- compare_reciprocal_contrasts(group,folder)
saveRDS(set,"cell_noclean.rds")
```

Run DESeq2 using lfcShrink, facilitated by mirrorCheck, *after prefiltering.* This creates output csv tables and pdf reports in a folder alongside this qmd file.

```{r}
#| label: prefilt

folder <- "DESeq_prefilt"
dir.create(folder)

expr.filter <- edgeR::filterByExpr(dds, group = dds$group)
dds.filtered <- dds[expr.filter, ]
dds.filtered

run_DESeq_all_contrasts(dds.filtered,folder,
                        condition = "group",
                        p.cutoff = 0.01,
                        top.n = 0,
                        print.all = T,
                        useDingbats = T)
group <- levels(as.factor(dds.filtered$group))
set <- compare_reciprocal_contrasts(group,folder)
saveRDS(set,"cell_prefilt.rds")
```

Finally, we try *surrogate variable analysis* (SVA) to remove unwanted/hidden sources of variation. The presence of unknown sources of variation can interfere with DGEA and increase discordance in reciprocal contrasts, so we use SVA to see if we can identify these as per the method in Love et al. (2016), before running DESeq with mirrorCheck. This creates output csv tables and pdf reports in a folder alongside this qmd file.

```{r}
#| label: sva
folder <- "DESeq_sva"
dir.create(folder)

dds <- DESeqDataSetFromMatrix(countData = mat.all,
                              colData = metadata,
                              design = ~group)
dds <- DESeq(dds)
dat <- counts(dds, normalized=TRUE)
idx <- rowMeans(dat) > 1
dat <- dat[idx,]
mod <- model.matrix(~ group, colData(dds))
mod0 <- model.matrix(~ 1, colData(dds))

#find probable number of unwanted variables
num_sv <- num.sv(dat,mod,method = "be")
print(num_sv)
#num_sv = 4
svseq <- svaseq(dat, mod, mod0, n.sv=4)
dds.sva <- dds
dds.sva$SV1 <- svseq$sv[,1]
dds.sva$SV2 <- svseq$sv[,2]
dds.sva$SV3 <- svseq$sv[,3]
dds.sva$SV4 <- svseq$sv[,4]
design(dds.sva) <- ~ SV1 + SV2 + SV3 + SV4 + group

run_DESeq_all_contrasts(dds.sva,folder,
                        condition = "group",
                        p.cutoff = 0.01,
                        top.n = 0,
                        print.all = T,
                        useDingbats = T)
group <- levels(as.factor(dds.sva$group))
set_sva <- compare_reciprocal_contrasts(group,folder)
saveRDS(set_sva,"cell_sva.rds")
```

## Question: How does this compare to edgeR? Are the discordant DEGs found to be DEGs with edgeR? Are the concordant DEGs also found with edgeR?

edgeR is another well-regarded tool for differential expression analysis. Filtering the data to eliminate low count genes is an important part of the standard edgeR workflow, and edgeR includes a specialised function to help make the filtering more data-dependent and sophisticated (which is why we borrowed it to test prefiltering of the dds, above). While edgeR does adjust the raw log fold change values using a "prior count" strategy, this is not intended to replace filtration. Here (and in the associated Quartos) we ran edgeR as recommended and with default parameters and did not observe discordant results for reciprocal contrasts. Therefore, after checking this is true, we compare two sets of DESeq2 results for a reciprocal contrast to the only set of edgeR DEGs.

### Run edgeR

```{r}
folder <- "edgeR_for_pub"
dir.create(folder)
```

First, CLA_T1 v CLA_T0:

```{r, fig.width = 6}
#| label: edgeR-CLA_T1-CLA_T0
group <- dds$group
y <- DGEList(counts=mat.all,group=group)
dim(y$counts)
keep <- filterByExpr(y)
y <- y[keep,,keep.lib.sizes=FALSE]
dim(y$counts)
y <- normLibSizes(y)

design <- model.matrix(~group)
rownames(design) <- colnames(y)

y <- estimateDisp(y, design)
fit <- glmQLFit(y,design)
colnames(fit$design)

# coef = 2 is CLA_T1 vs CLA_T0
qlf <- glmQLFTest(fit,coef=2)
result_CLAT1vsCLAT0 <- topTags(qlf, n=nrow(y))
# check for missing adjusted p-values
any(is.na(as.data.frame(result_CLAT1vsCLAT0)$FDR))

# Adapt mirrorCheck's (private) plot_Volcano() to work for edgeR results
plot_Volcano_edgeR <- function(r,title, rowname2symbol = NULL,
                         p.cutoff = 0.1, fc.cutoff = 2, top.n = 30) {
  padj <- as.data.frame(r) %>%
    dplyr::filter(!is.na(FDR)) %>%
    dplyr::mutate(log10padj = -log10(FDR),
                  diff.expressed = dplyr::case_when(
                    logFC > fc.cutoff & FDR < p.cutoff ~ "UP",
                    logFC < -fc.cutoff & FDR < p.cutoff ~ "DOWN",
                    .default = "NO")) %>%
    tibble::rownames_to_column("rowname")
  if (is.null(rowname2symbol)) {
    padj <- padj %>%
      dplyr::mutate(g_symbol = rowname)
  } else {
    padj <- padj  %>%
      dplyr::left_join(rowname2symbol)
  }
  diff.ex <- padj %>% dplyr::filter(diff.expressed != "NO")
  
  sums <- table(diff.ex$diff.expressed)
  maxy <- max(padj$log10padj)
  minx <- min(padj$logFC)
  maxx <- max(padj$logFC)
  padj$labels <- ifelse(padj$rowname %in% head(diff.ex[order(diff.ex$FDR),
                                                       "rowname"], top.n),
                        padj$g_symbol, NA) 
  group.colors <- c(DOWN = '#CC3311',NO = "grey",UP = '#009988')
  group.labels <- c(DOWN = "Downregulated",
                    NO = "Not significant", 
                    UP = "Upregulated")
  
  p <- ggplot2::ggplot(padj, ggplot2::aes(x = logFC,
                                          y = log10padj,
                                          col = diff.expressed,
                                          label = labels)) +
    ggplot2::theme_classic(base_size = 14) +
    ggplot2::labs(title = title,
                  x = expression("log"[2]*"FC"), 
                  y = expression("-log"[10]*"adj-pvalue")) +
    ggplot2::theme(legend.title = element_blank()) +
    ggplot2::geom_vline(xintercept = c(-fc.cutoff, fc.cutoff), 
                        col = "gray", linetype = 'dashed') +
    ggplot2::geom_hline(yintercept = -log10(p.cutoff), 
                        col = "gray", linetype = 'dashed') +
    ggplot2::geom_point(size = 1.5) +
    ggplot2::scale_color_manual(values = group.colors,
                                labels = group.labels) +
    ggrepel::geom_text_repel(max.overlaps = Inf, size = 3, 
                             color = "black", na.rm = T) +
    ggplot2::annotate("text",x = minx + 2, y = maxy - 1, 
                      label = paste("DOWN",sums["DOWN"]),size = 4.5) +
    ggplot2::annotate("text",x = maxx - 1, y = maxy - 1, 
                      label = paste("UP",sums["UP"]), size = 4.5)
}

p <- plot_Volcano_edgeR(result_CLAT1vsCLAT0, "CLA_T1_vs_CLA_T0 edgeR",
                        p.cutoff = 0.01,
                        top.n = 0)
p
```

Second, relevel for comparison to CLA_T1

```{r, fig.width = 6}
#| label: edgeR-CLA_T0-CLA_T1
group <- relevel(group, ref = "CLA_T1")
levels(group)
y <- DGEList(counts=mat.all,group=group)
dim(y$counts)
keep <- filterByExpr(y)
y <- y[keep,,keep.lib.sizes=FALSE]
dim(y$counts)
y <- normLibSizes(y)

design <- model.matrix(~group)
rownames(design) <- colnames(y)

y <- estimateDisp(y, design)
fit <- glmQLFit(y,design)
colnames(fit$design)

# coef = 2 is  CLA_T0 vs CLA_T1
qlf2 <- glmQLFTest(fit,coef=2)
result_CLAT0vsCLAT1 <- topTags(qlf2, n=nrow(y))
# check for missing adjusted p-values
any(is.na(as.data.frame(result_CLAT0vsCLAT1)$FDR))

p <- plot_Volcano_edgeR(result_CLAT0vsCLAT1, "CLA_T0_vs_CLA_T1 edgeR",
                        p.cutoff = 0.01,
                        top.n = 0)
p

# Write results tables
write.csv(as.data.frame(result_CLAT1vsCLAT0), 
          file = file.path(folder,"CLA_T1vsCLA_T0.csv"))
write.csv(as.data.frame(result_CLAT0vsCLAT1), 
          file = file.path(folder,"CLA_T0vsCLA_T1.csv"))

```

Check: these results are perfectly mirrored so they give the same set of DEGs at FDR \< 0.01 and logFC \> 2 \| logFC \< 2

```{r}
#| label: edgeR-check

deg_1v0 <- as.data.frame(result_CLAT1vsCLAT0) %>% 
  filter(FDR < 0.01 & (logFC < -2 | logFC > 2)) %>%
  rownames_to_column("name") %>%
  pull(name)
str(deg_1v0)

deg_0v1 <- as.data.frame(result_CLAT0vsCLAT1) %>% 
  filter(FDR < 0.01 & (logFC < -2 | logFC > 2)) %>%
  rownames_to_column("name") %>%
  pull(name)
all(deg_1v0 == deg_0v1)
edger_DEG <- deg_1v0
```

### DESeq2 DEGs compared to edgeR DEGs - without prefiltering dds

```{r, fig.width = 6}
#| label: upset-unfilt
deseq_1v0 <- read.csv(file.path("DESeq_noclean","CLA_T1_vs_CLA_T0_DG.csv"))
table(deseq_1v0$padj < 0.01 & 
        (deseq_1v0$log2FoldChange < -2 | deseq_1v0$log2FoldChange > 2))
deseq_0v1 <- read.csv(file.path("DESeq_noclean","CLA_T0_vs_CLA_T1_DG.csv"))
table(deseq_0v1$padj < 0.01 & 
        (deseq_0v1$log2FoldChange < -2 | deseq_0v1$log2FoldChange > 2))

deseq_1v0_deg <- deseq_1v0 %>% pull(name)
deseq_0v1_deg <- deseq_0v1 %>% pull(name)

#unfiltered upset
list_with_unfiltdeseq <- list(edgeR = edger_DEG, 
                              DESeq2_vCLAT0 = deseq_1v0_deg, 
                              DESeq2_vCLAT1 = deseq_0v1_deg)
str(list_with_unfiltdeseq)

# the following function was sourced from github UpsetR issue 85, solution 
# provided by 'docmanny' in September 2017
newFromList <- function (input) {
  # Same as original fromList()...
  elements <- unique(unlist(input))
  data <- unlist(lapply(input, function(x) {
    x <- as.vector(match(elements, x))
  }))
  data[is.na(data)] <- as.integer(0)
  data[data != 0] <- as.integer(1)
  data <- data.frame(matrix(data, ncol = length(input), byrow = F))
  data <- data[which(rowSums(data) != 0), ]
  names(data) <- names(input)
  # ... Except now it conserves your original value names!
  row.names(data) <- elements
  return(data)
}

for_upset_unfilt <- newFromList(list_with_unfiltdeseq) %>%
  mutate(concordant = if_else(DESeq2_vCLAT0 == 1 & DESeq2_vCLAT1 == 1, T, F))

upset_unfilt <- UpSetR::upset(for_upset_unfilt, 
                              sets = c("edgeR", 
                                       "DESeq2_vCLAT0", 
                                       "DESeq2_vCLAT1"),
                              nintersects = NA, 
                              mainbar.y.label = "DEGs per\nintersection",
                              sets.x.label = "Results set",
                              text.scale = 2,
                              empty.intersections = T,
                              keep.order = T,
                              mb.ratio = c(0.65, 0.35))
upset_unfilt
```

### DESeq2 DEGs compared to edgeR DEGs - prefiltering dds

```{r, fig.width = 6}
#| label: upset-prefilt
deseq_1v0_filt <- read.csv(file.path("DESeq_prefilt","CLA_T1_vs_CLA_T0_DG.csv"))
table(deseq_1v0_filt$padj < 0.01 & (deseq_1v0_filt$log2FoldChange < -2 | 
                                      deseq_1v0_filt$log2FoldChange > 2))
deseq_0v1_filt <- read.csv(file.path("DESeq_prefilt","CLA_T0_vs_CLA_T1_DG.csv"))
table(deseq_0v1_filt$padj < 0.01 & (deseq_0v1_filt$log2FoldChange < -2 | 
                                      deseq_0v1_filt$log2FoldChange > 2))

deseq_1v0_deg_filt <- deseq_1v0_filt %>% pull(name)
deseq_0v1_deg_filt <- deseq_0v1_filt %>% pull(name)

#filtered upset
list_with_filtdeseq <- list(edgeR = edger_DEG, 
                            DESeq2_vCLAT0 = deseq_1v0_deg_filt, 
                            DESeq2_vCLAT1 = deseq_0v1_deg_filt)
str(list_with_filtdeseq)

for_upset_filt <- newFromList(list_with_filtdeseq) %>%
  mutate(concordant = if_else(DESeq2_vCLAT0 == 1 & DESeq2_vCLAT1 == 1, T, F))

upset_filt <- UpSetR::upset(for_upset_filt, sets = c("edgeR", 
                                                     "DESeq2_vCLAT0", 
                                                     "DESeq2_vCLAT1"),
                            nintersects = NA, 
                            mainbar.y.label = "DEGs per\nintersection",
                            sets.x.label = "Results set",
                            text.scale = 2,
                            empty.intersections = T,
                            keep.order = T,
                            mb.ratio = c(0.65, 0.35)) 
upset_filt 
```

### DESeq2 DEGs from prefiltered and non-prefiltered dds compared to edgeR DEGs on the same UpSet plot, with gene expression levels

```{r, fig.height = 4.5, fig.width = 6}
#| label: complexUpset
#| out-width: 100%
list_with_bothdeseq <- list(edgeR = edger_DEG, 
                            vCLAT0 = deseq_1v0_deg, 
                            vCLAT1 = deseq_0v1_deg,
                            vCLAT0_filt = deseq_1v0_deg_filt, 
                            vCLAT1_filt = deseq_0v1_deg_filt)
str(list_with_bothdeseq)

for_upset_both <- newFromList(list_with_bothdeseq) %>%
  mutate(Concordant = if_else((vCLAT0 == 1 & vCLAT1 == 1) |
                               (vCLAT0_filt == 1 & vCLAT1_filt == 1), 
                             T, F))
write.csv(for_upset_both, 
              file = file.path(folder,"DESeq_edger_DEG_intersections.csv"), 
              na="")

#Get results to extract mean normalised counts (baseMeans) for genes across
#samples
dds <- DESeq(dds)
res <- results(dds)
baseMeans <- as.data.frame(res) %>%
  rownames_to_column("name") %>%
  select(name,baseMean)
head(baseMeans)

withNames <- for_upset_both %>% rownames_to_column("name")
forComplex <- withNames %>% left_join(baseMeans)
head(forComplex)

my_comparisons <- list( c(2,12), c(11,12))
                      
ComplexUpset::upset(forComplex,c("edgeR",
                                  "vCLAT0",
                                  "vCLAT1",
                                  "vCLAT0_filt",
                                  "vCLAT1_filt"),
                    name = element_blank(),
                    sort_intersections_by=c("degree","ratio"),
                    sort_intersections = "ascending",
                    sort_sets=F,
                    annotations = list( 
                      "log10 mean of\nnormalised counts"=list(
                        aes=aes(x=intersection, y=baseMean),
                        geom=list(geom_boxplot(),
                                  scale_y_continuous(trans='log10'),
                                  expand_limits(y = 1000000),
                                  stat_compare_means(comparisons=my_comparisons, 
                                                     label = "p.signif", 
                                                     size = 4,
                                                     label.y = c(5,5.5)),
                                  theme(axis.text.y = element_text(size = 10),
                                        axis.title.y=element_text(face="bold"))
                                  )
                      )
                    ),
                    base_annotations=list(
                      'DEGs\nper intersection'=intersection_size(
                        mapping=aes(fill=Concordant),
                        text_colors = c(on_background = "black", 
                                        on_bar = "black")) +
                        scale_fill_manual(values =c("TRUE" = "#009988",
                                                    "FALSE" = "black")) + 
                        theme(axis.text.y = element_text(size = 10),
                              axis.title.y = element_text(face="bold"))
                    ),
                    set_sizes=(
                      upset_set_size(position='right')
                      + ylab("DEGs per set")
                    ),
                    themes=upset_modify_themes(
                      list('intersections_matrix'=theme(
                        axis.text.y=element_text(size=12),
                        ))
                      ),
                    
                    width_ratio=0.2,
                    height_ratio=0.9,
                    guides='over'
                  ) & theme(legend.margin=margin(margin(t = 180, r = 0, 
                                                        b = 0, l = 0, 
                                                        unit = "pt")))
```

## Session info and citations

Corchete, L. A., Rojas, E. A., Alonso-López, D., de Las Rivas, J., Gutiérrez, N. C., & Burguillo, F. J. (2020). Systematic comparison and assessment of RNA-seq procedures for gene expression quantitative analysis. Scientific Reports 2020 10:1, 10(1), 1--15. https://doi.org/10.1038/s41598-020-76881-x Love, M. I., Anders, S., Kim, V., & Huber, W. (2016). RNA-Seq workflow: gene-level exploratory analysis and differential expression. F1000Research 2016 4:1070, 4, 1070. https://doi.org/10.12688/f1000research.7035.2

Love, M. I., Anders, S., Kim, V., & Huber, W. (2016). RNA-Seq workflow: gene-level exploratory analysis and differential expression. F1000Research 2016 4:1070, 4, 1070. <https://doi.org/10.12688/f1000research.7035.2>

```{r}
citation("DESeq2")
citation("edgeR")
citation("apeglm")
citation("sva")
sessionInfo()
```
