# Supplementary material for: mirrorCheck: an R package facilitating informed use of DESeq2’s lfcShrink() function for differential gene expression analysis of clinical samples
Source: Bioinform Adv. 2025 Apr 2;5(1):vbaf070. doi: 10.1093/bioadv/vbaf070 (PMC12089695; doi:10.1093/bioadv/vbaf070)
Supplement: vbaf070_Supplementary_Data [file vbaf070_supplementary_data.zip › final supps/S7_Supplementary_parathyroid_quarto.qmd]

---
title: "Parathyroid"
author: "Kate Scull"
format: 
  pdf:
    output-file: "Supplementary_parathyroid_report"
    output-ext:  "pdf"
editor: visual
---

## ParathyroidSE

This analysis uses data from the Bioconductor experiment package "parathyroidSE", which contains data published in Haglund F, Ma R, Huss M, Sulaiman L, Lu M, Nilsson IL, Hoog A, Juhlin CC, Hartman J, Larsson C. 'Evidence of a Functional Estrogen Receptor in Parathyroid Adenomas.' J Clin Endocrinol Metab. jc.2012-2484, Epub 2012 Sep 28, PMID: 23024189. Since this data does not include gene symbols, this information is added using the biomaRt package. You will need to ensure to following R libraries are installed, including mirrorCheck from the github repository [kescull/mirrorCheck: Facilitator functions for getting and assessing DESeq2 lfcShrink results (github.com)](https://github.com/kescull/mirrorCheck).

## MirrorCheck

Setup and download:

```{r}
#| label: setup 
#| output: false
library(mirrorCheck) 
library(DESeq2) 
library(tidyverse) 
library(edgeR) 
library(UpSetR) 
library(ComplexUpset) 
library(ggpubr) 
library(parathyroidSE)
library(ggrepel)
library(biomaRt)
library(sva)
```

```{r}
#| label: download
data("parathyroidGenesSE")
dds <- DESeqDataSet(parathyroidGenesSE, design = ~1)
meta <- data.frame(colData(dds)) %>%
  mutate(group = as.factor(paste(treatment,time,sep = "_"))) %>%
  rownames_to_column("name")
dds$group <- meta$group
dds$patient <- as.factor(dds$patient)
colData(dds)
design(dds) <- ~patient + group

mart <- useDataset("hsapiens_gene_ensembl", useMart("ensembl"))
genes <- rownames(dds)
G_list <- getBM(filters= "ensembl_gene_id", 
                attributes= c("ensembl_gene_id","hgnc_symbol"),
                values=genes,
                mart= mart)
rowname2symbol <- G_list %>% rename(rowname = ensembl_gene_id,
                                    g_symbol = hgnc_symbol)

```

### Principal component analysis:

```{r}
#| label: pca
vsd <- vst(dds)
pdata <- DESeq2::plotPCA(vsd, ntop = length(vsd), intgroup= "group", 
                         returnData=T)
percentVar <- attr(pdata,"percentVar")
colour_blind_friendly <- c('#EE7733', '#0077BB','#BBBBBB','#EE3377',
                           '#33BBEE', '#CC3311', '#009988' )
joiner <- meta %>% dplyr::select(name, patient,treatment,time)
pdata <- pdata %>% left_join(joiner, by = "name") %>%
  group_by(patient) %>%
  mutate(id = row_number(),
         label = if_else(id == 3, paste("Patient",patient),NA))

p <- ggplot(pdata, aes(x=PC1,y=PC2,color=treatment,shape = time, label = label)) +
  geom_point(size =2, alpha = 0.7) +
  ggtitle("parathyroid") +
  labs(x = paste0("PC1: ",round(percentVar[1]*100),"% variance"), 
       y = paste0("PC2: ",round(percentVar[2]*100),"% variance"),
       shape = "Time",
       color = "Treatment") +
  theme_classic(base_size = 16) + 
  theme(plot.title = element_text(face = "bold")) +
  scale_colour_manual(values = colour_blind_friendly) +
  geom_text_repel(nudge_y = 5,size = 3, color = "black", na.rm = T, min.segment.length = 5)
p

```

### Run DESeq2

Run DESeq2 using lfcShrink, facilitated by mirrorCheck, *without prefiltering or sva.* This creates output csv tables and pdf reports in a folder alongside this qmd file. From the PCA it is clear that there is high variability between patients, but here we are not interested in this variation; following the original paper, we are most interested in the differences between the treatments and control groups and how the different timing affects this. Above, we made a new group combining the treatment and time factors, as suggested by the DESeq2 vignette as an alternative to interaction terms. We have added 'patient' to the design so the differences attributable to this factor will be accounted for (`design = ~patient + group`).

#### DESeq on dds without data cleaning

First, we run DESeq on the whole dataset using mirrorCheck:

```{r}
#| label: noprefilt
folder <- "DESeq_noclean"
dir.create(folder)
dds
run_DESeq_all_contrasts(dds,folder,
                        condition = "group",
                        mode="apeglm",p.cutoff = 0.05,
                        rowname2symbol = rowname2symbol,
                        top.n = 30,useDingbats = T,
                        fc.cutoff = 1,
                        print.all = T)
group <- levels(as.factor(dds$group))
noclean_set <- compare_reciprocal_contrasts(group,folder)
saveRDS(noclean_set, "noclean_set.rds")
```

#### DESeq on prefiltered dds

Second, we prefilter the dds to see if that improves consensus in mirrorCheck or helps identify more DEGs.

```{r}
#| label: prefilt
folder <- "DESeq_prefilt"
dir.create(folder)
expr.filter <- edgeR::filterByExpr(dds, group = dds$group)
dds.filt <- dds[expr.filter, ]
dds.filt

run_DESeq_all_contrasts(dds.filt,folder,
                        condition = "group",
                        mode="apeglm",p.cutoff = 0.05,
                        rowname2symbol = rowname2symbol,
                        top.n = 30,useDingbats = T,
                        fc.cutoff = 1,
                        print.all = T)
group <- levels(as.factor(dds.filt$group))
prefilt_set <- compare_reciprocal_contrasts(group,folder)
saveRDS(prefilt_set, "prefilt_set.rds")
```

#### DESeq on dds with sva

The presence of unknown sources of variation can interfere with DGEA and increase discordance in reciprocal contrasts, so here we try surrogate variate analysis (SVA) before running DESeq with mirrorCheck, as per the method in Love et al. (2016).

```{r}
#| label: sva
folder <- "DESeq_sva"
dir.create(folder)

dds <- DESeq(dds)
dat <- counts(dds, normalized=TRUE)
idx <- rowMeans(dat) > 1
dat <- dat[idx,]
mod <- model.matrix(~ patient + group, colData(dds))
mod0 <- model.matrix(~ patient, colData(dds))

#find probable number of unwanted variables
num_sv <- num.sv(dat,mod,method = "be")
num_sv
#num_sv = 3
svseq <- svaseq(dat, mod, mod0, n.sv=num_sv)
dds.sva <- dds
dds.sva$SV1 <- svseq$sv[,1]
dds.sva$SV2 <- svseq$sv[,2]
dds.sva$SV3 <- svseq$sv[,3]
design(dds.sva) <- ~ SV1 + SV2 + SV3 + patient + group

run_DESeq_all_contrasts(dds.sva,folder,
                        condition = "group",
                        mode="apeglm",p.cutoff = 0.05,
                        rowname2symbol = rowname2symbol,
                        top.n = 30,useDingbats = T,
                        fc.cutoff = 1,
                        print.all = T)
group <- levels(as.factor(dds.sva$group))
sva_set <- compare_reciprocal_contrasts(group,folder)
saveRDS(sva_set, "sva_set.rds")
```

## Summary figure

We can open the folders and see the diagnostic plots for each analysis above. However, the information can also be graphed from the results sets returned by `compare_reciprocal_contrasts()`. For visualisation and to make the important changes more obvious, we remove contrasts that totaled \<4 DEGs across all the results sets.

```{r, fig.height = 10, fig.width = 7}
#| label: summary1
sets <- list("noclean" = noclean_set,"prefilt" = prefilt_set, "sva" = sva_set)
sets <- lapply(sets,
             function(x) lapply(x, 
                                function(y) y %>% dplyr::select(partition)))
sets <- lapply(sets,function(x) x %>% bind_rows(.id = "contrast"))
all.sets <- bind_rows(sets, .id = "group")
  totals <- all.sets %>% 
  group_by(group,contrast) %>%
  summarise(total.per.contrast = n()) %>%
  ungroup()
head(totals)
  plottable <- all.sets %>%
  group_by(group,contrast) %>%
  count(partition) %>%
  pivot_wider(values_from = n, names_from = partition, values_fill = 0) %>%
  pivot_longer(c(concordant,group1ref,group2ref),names_to = "partition",
               values_to = "n") %>%
  left_join(totals) %>%
  filter(partition == "concordant") %>% 
  dplyr::select(-partition) %>%
  rowwise() %>%
  mutate(discordance = 100 - (n/total.per.contrast*100)) %>%
  ungroup() %>%
  mutate(across(c(group, contrast), as_factor))

#for ease of visualisation and understanding, we remove the contrasts with < 4
#total DEGs
plottable <- plottable %>%
  filter(total.per.contrast > 3)
head(plottable)

colours <- c(sva = '#EE7733', prefilt = '#0077BB', noclean = '#BBBBBB')
discord <- ggplot(plottable, aes(x=group, y=discordance, fill = group)) + 
  geom_violin(scale = "count") +
  geom_point(size = 2, show.legend = F) +
  scale_fill_manual(values = colours) +
  geom_line(aes(group = contrast)) +
  labs(y = "% discordance\nin total DEGs per contrast") +
  theme_classic(base_size = 20) +
  theme(axis.ticks.x = element_blank(),
        axis.title.x = element_blank(),
        axis.text.x = element_blank(),
        legend.title = element_blank()) +
  guides(color = "none")
  summed.concordant <- plottable %>%
  summarise(total = sum(n), .by = c(group))
summed.concordant
summed <- ggplot(summed.concordant,aes(y = total, x = group, fill = group)) +
  scale_fill_manual(values = colours) +
  geom_col() +
  expand_limits(y = 2250) +
  geom_text(aes(label=total), vjust=-0.5, size = 5) +
  labs(y = "total\nconcordant\nDEGs") +
  theme_classic(base_size = 20) +
  theme(legend.position = "none",
        axis.ticks.x = element_blank(),
        axis.title.x = element_blank(),
        axis.text.x = element_blank(),
        strip.background = element_blank(),
        strip.text.x = element_blank())
#for change in concordant DEGs per contrast 
changes <- plottable %>% 
  dplyr::select(contrast,n,group) %>%
  pivot_wider(names_from = group,values_from = n) %>% #, values_fill = 0) %>%
  rowwise() %>%
  mutate(change_prefilt = (prefilt-noclean)/noclean*100,
         direction_prefilt = if_else(change_prefilt > 0, "UP","DOWN"),
         change_sva = (sva-noclean)/noclean*100,
         direction_sva =  if_else(change_sva > 0, "UP","DOWN")) %>%
  dplyr::select(-c(prefilt,sva,noclean)) %>%
  pivot_longer(!contrast, names_to = c(".value","cleanup"), names_sep = "_") 
  diff <- ggplot(changes,aes(y = change,
                           x = factor(cleanup, 
                                      levels = c("noclean","prefilt","sva")), 
                           shape = direction, fill = cleanup)) +
  geom_point(size = 3, stroke = 0.8) +
  scale_shape_manual(values = c("UP" = 24,"DOWN" = 25)) +
  scale_fill_manual(values = colours) +
  scale_x_discrete("cleanup", drop=FALSE) +
  theme_classic(base_size = 20) +
  theme(legend.position = "none",
        axis.ticks.x = element_blank(),
        axis.title.x = element_blank(),
        axis.text.x = element_blank()) +
  ylab("% change in\nconcordant DEGs after\nclean-up per contrast") +
  geom_hline(yintercept = 0, linetype = "dashed") + 
  geom_line(aes(group = contrast))

figure <- ggarrange(summed,diff,discord,
                    ncol = 1, nrow = 3, heights = c(1,1.5,2), align = "v")
figure

```

We can see that the discordance is not bad even without prefiltering, but prefiltering may improve the results - it reduced discordance even further in a number of contrasts and increased number of DEGs, both in total and in most individual contrasts. Using SVA, the discordance again improves slightly, but the number of consensus DEGs is dramatically reduced.

## What if we hadn't accounted for 'patient'?

How bad would the analysis be if we hadn't known about the patient factor? We reset the design as `design=~group` and rerun mirrorCheck to find out.

```{r}
#| label: nopatient
folder <- "DESeq_no_patient"
dir.create(folder)
design(dds) <- ~group
run_DESeq_all_contrasts(dds,folder,
                        condition = "group",
                        mode="apeglm",p.cutoff = 0.05,
                        rowname2symbol = rowname2symbol,
                        top.n = 30,useDingbats = T,
                        fc.cutoff = 1,
                        print.all = T)
group <- levels(as.factor(dds$group))
no_patient_set <- compare_reciprocal_contrasts(group,folder)
saveRDS(no_patient_set, "no_patient_set.rds")
```

So, from the diagnostic plots, it's pretty bad - we don't identify many DEGs and also there is poor consensus in reciprocal contrasts.

### Showing the value of sva - identifying the 'patient' factor even if we didn't have that information

It was pretty obvious from the PCA that there's strong clustering by a variable that isn't treatment or time. Let's see if we can account for the unwanted variable using sva. (This approach copies how Love et al. (2016) illustrate the use of sva.)

```{r}
#| label: nopatientsva
folder <- "DESeq_no_patient_sva"
dir.create(folder)

dds <- DESeq(dds)
dat <- counts(dds, normalized=TRUE)
idx <- rowMeans(dat) > 1
dat <- dat[idx,]
mod <- model.matrix(~ group, colData(dds))
mod0 <- model.matrix(~ 1, colData(dds))

#find probable number of unwanted variables
num_sv <- num.sv(dat,mod,method = "be")
num_sv

svseq <- svaseq(dat, mod, mod0, n.sv=num_sv)
dds.sva <- dds
dds.sva$SV1 <- svseq$sv[,1]
design(dds.sva) <- ~ SV1 + group

stripchart(svseq$sv[,1] ~ dds$patient,vertical=TRUE,main="SV1")
abline(h=0)

run_DESeq_all_contrasts(dds.sva,folder,
                        condition = "group",
                        mode="apeglm",p.cutoff = 0.05,
                        rowname2symbol = rowname2symbol,
                        top.n = 30,useDingbats = T,
                        fc.cutoff = 1,
                        print.all = T)
group <- levels(as.factor(dds.sva$group))
no_patient_sva_set <- compare_reciprocal_contrasts(group,folder)
saveRDS(no_patient_sva_set, "no_patient_sva_set.rds")
```
Plot it:
```{r, fig.height = 10, fig.width = 7}
#| label: summary2
sets <- list("no_patient" = no_patient_set,"no_patient_sva" = no_patient_sva_set)
sets <- lapply(sets,
             function(x) lapply(x, 
                                function(y) y %>% dplyr::select(partition)))
sets <- lapply(sets,function(x) x %>% bind_rows(.id = "contrast"))
all.sets <- bind_rows(sets, .id = "group")
totals <- all.sets %>% 
  group_by(group,contrast) %>%
  summarise(total.per.contrast = n()) %>%
  ungroup()
head(totals)
plottable <- all.sets %>%
  group_by(group,contrast) %>%
  count(partition) %>%
  pivot_wider(values_from = n, names_from = partition, values_fill = 0) %>%
  pivot_longer(c(concordant,group1ref,group2ref),names_to = "partition",
               values_to = "n") %>%
  left_join(totals) %>%
  filter(partition == "concordant") %>% 
  dplyr::select(-partition) %>%
  rowwise() %>%
  mutate(discordance = 100 - (n/total.per.contrast*100)) %>%
  ungroup() %>%
  mutate(across(c(group, contrast), as_factor))

#for ease of visualisation and understanding, we remove the contrasts with < 4
#total DEGs
plottable <- plottable %>%
  filter(total.per.contrast > 3)
head(plottable)

colours <- c(no_patient_sva = '#EE7733',  no_patient = '#BBBBBB')
discord <- ggplot(plottable, aes(x=group, y=discordance, fill = group)) + 
  geom_violin(scale = "count") +
  geom_point(size = 2, show.legend = F) +
  scale_fill_manual(values = colours) +
  geom_line(aes(group = contrast)) +
  labs(y = "% discordance\nin total DEGs per contrast") +
  theme_classic(base_size = 20) +
  theme(axis.ticks.x = element_blank(),
        axis.title.x = element_blank(),
        axis.text.x = element_blank(),
        legend.title = element_blank()) +
  guides(color = "none")
summed.concordant <- plottable %>%
  summarise(total = sum(n), .by = c(group))
summed.concordant
summed <- ggplot(summed.concordant,aes(y = total, x = group, fill = group)) +
  scale_fill_manual(values = colours) +
  geom_col() +
  expand_limits(y = 2250) +
  geom_text(aes(label=total), vjust=-0.5, size = 5) +
  labs(y = "total\nconcordant\nDEGs") +
  theme_classic(base_size = 20) +
  theme(legend.position = "none",
        axis.ticks.x = element_blank(),
        axis.title.x = element_blank(),
        axis.text.x = element_blank(),
        strip.background = element_blank(),
        strip.text.x = element_blank())
#for change in concordant DEGs per contrast 
changes <- plottable %>% 
  dplyr::select(contrast,n,group) %>%
  pivot_wider(names_from = group,values_from = n) %>% #, values_fill = 0) %>%
  rowwise() %>%
  mutate(change = (no_patient_sva-no_patient)/no_patient_sva*100,
         direction = if_else(change > 0, "UP","DOWN")) %>%
  dplyr::select(-c(no_patient,no_patient_sva)) %>%
  mutate(cleanup = "no_patient_sva")
placeholder <- changes %>% dplyr::select(contrast) %>%
  mutate(cleanup = "no_patient")
changes <- changes %>% full_join(placeholder)
diff <- ggplot(changes,aes(y = change,
                           x = factor(cleanup, 
                                      levels = c("no_patient","no_patient_sva")), 
                           shape = direction, fill = cleanup)) +
  geom_point(size = 3, stroke = 0.8) +
  scale_shape_manual(values = c("UP" = 24,"DOWN" = 25)) +
  scale_fill_manual(values = colours) +
  scale_x_discrete("cleanup", drop=FALSE) +
  theme_classic(base_size = 20) +
  theme(legend.position = "none",
        axis.ticks.x = element_blank(),
        axis.title.x = element_blank(),
        axis.text.x = element_blank()) +
  ylab("% change in\nconcordant DEGs after\nclean-up per contrast") +
  geom_hline(yintercept = 0, linetype = "dashed") + 
  geom_line(aes(group = contrast))

figure <- ggarrange(summed,diff,discord,
                    ncol = 1, nrow = 3, heights = c(1,1.5,2), align = "v")
figure

```


It certainly appears that our identified surrogate variable SV1 is correlated with 'patient', and the results show much less discordance that the 'DESeq_no_patient' results. However, there is still more discordance and fewer identified DEGS than when we were able to include 'patient' in the design (see results in DESeq_noclean).

## Comparison to the original paper

Since SVA was designed for high throughput experiments (whereas this dataset has a low number of samples), and here may be removing variation of biological interest, we choose prefiltering as the most promising clean-up strategy, with `~patient + group` as the design. The original paper (Haglund et al.(2012)) analysed this data with edgeR and made 4 comparisons, corresponding to our DPN_24h_vs_control_24h, DPN_48h_vs_control_48h, OHT_24h_vs_control_24h, and OHT_48h_vs_control_48h, with an adjusted p-value \< 0.05 and without using a log fold change threshold. Our concordant gene sets use a \|LFC\| \> 1 threshold, but we also used `print.all = T` in `run_DESeq_all_contrasts()`, so we can also look at the full gene lists for these contrasts to find DEGs using only the adjusted p-value. Like Haglund et al. we saw fewer DEGs in the OHT24h contrast (we saw none), whereas we found 25 DEGs for the OHT48hr contrast, including *JUN* and *VDR* which were mentioned in the paper. Regarding DPN, we also observed more DEGs at 48hr (85 at 48h, 16 at 24h), similar to Haglund et al.'s report. Unfortunately, the Supplementary tables for this paper are no longer accessible so we can't do an in-depth comparison of results.

## Session info and citations

Love, M. I., Anders, S., Kim, V., & Huber, W. (2016). RNA-Seq workflow: gene-level exploratory analysis and differential expression. F1000Research 2016 4:1070, 4, 1070. https://doi.org/10.12688/f1000research.7035.2

Reimand, J., Isserlin, R., Voisin, V., Kucera, M., Tannus-Lopes, C., Rostamianfar, A., Wadi, L., Meyer, M., Wong, J., Xu, C., Merico, D., & Bader, G. D. (2019). Pathway enrichment analysis and visualization of omics data using g:Profiler, GSEA, Cytoscape and EnrichmentMap. Nature Protocols, 14(2), 482--517. https://doi.org/10.1038/s41596-018-0103-9

```{r}
citation("parathyroidSE")
citation("sva")
citation("DESeq2")
citation("edgeR")
citation("apeglm")
sessionInfo()
```
