# Supplementary material for: mirrorCheck: an R package facilitating informed use of DESeq2’s lfcShrink() function for differential gene expression analysis of clinical samples
Source: Bioinform Adv. 2025 Apr 2;5(1):vbaf070. doi: 10.1093/bioadv/vbaf070 (PMC12089695; doi:10.1093/bioadv/vbaf070)
Supplement: vbaf070_Supplementary_Data [file vbaf070_supplementary_data.zip › final supps/S9_Supplementary_summary_figure_quarto.qmd]

---
title: "Summary plots"
author: "Kate Scull"
format:
  pdf:
    output-file: "Supplementary_summary_figure_report"
    output-ext:  "pdf"
    keep-tex: true
editor: visual
---

## Summarising the three example mirrorCheck analyses

This analysis visualises results from the three example analyses found in Quartos TCGABRCA.qmd, Cellline.qmd and Covid.qmd. To render this Quarto, first render these three qmd files. Each of these qmds will create two rds files with results from mirrorCheck's `compare_reciprocal_contrasts()`, from DESeq analyses without cleaning, with prefiltering of the counts data, or using SVA to identify hidden sources of variation. Place these files in the same folder as this qmd file:

BRCA_noclean.rds, BRCA_prefilt.rds, BRCA_sva.rds, cell_noclean.rds, cell_prefilt.rds, covid_noclean.rds, covid_prefilt.rds

### Prepare data

```{r}
library(tidyverse)
library(ggpubr)

fns <- c("BRCA_noclean.rds", "BRCA_prefilt.rds","BRCA_sva.rds", 
         "cell_noclean.rds", "cell_prefilt.rds","cell_sva.rds", 
         "covid_noclean.rds", "covid_prefilt.rds", "covid_sva.rds")
simple_names <- sub(".rds","",fns)
sets <- lapply(fns,readRDS)
names(sets) <- simple_names

sets <- lapply(sets,function(x) lapply(x, function(y) y %>% select(partition)))
sets <- lapply(sets,function(x) x %>% bind_rows(.id = "contrast"))
all.sets <- bind_rows(sets, .id = "group")

totals <- all.sets %>% 
  group_by(group,contrast) %>%
  summarise(total.per.contrast = n()) %>%
  ungroup()
head(totals)

plottable <- all.sets %>%
  group_by(group,contrast) %>%
  count(partition) %>%
  pivot_wider(values_from = n, names_from = partition, values_fill = 0) %>%
  pivot_longer(c(concordant,group1ref,group2ref),names_to = "partition",
               values_to = "n") %>%
  left_join(totals) %>%
  filter(partition == "concordant") %>%
  select(-partition) %>%
  rowwise() %>%
  mutate(discordance = 100 - (n/total.per.contrast*100),
         experiment = case_when(
           str_split_1(group,"_")[1] == "BRCA" ~ "BRCA",
           str_split_1(group,"_")[1] == "covid" ~ "COVID",
           str_split_1(group,"_")[1] == "cell" ~ "Cell line"),
         cleanup = case_when(
           str_split_1(group,"_")[2] == "noclean"~"no cleaning",
           str_split_1(group,"_")[2] == "prefilt"~"prefiltered",
           str_split_1(group,"_")[2] == "sva" ~ "sva")) %>%
  ungroup() %>%
  mutate(across(c(cleanup, experiment,contrast), as_factor),
         experiment = fct_relevel(experiment,"COVID","BRCA","Cell line"))
  
str(plottable)
head(plottable)
```

## Plot it

```{r, fig.height = 9.5, fig.width = 8.5}
#| label: discordance
colours <- c(sva = '#EE7733', 
             prefiltered = '#0077BB', 
             "no cleaning" = '#BBBBBB')
discord <- ggplot(plottable, aes(x=cleanup, y=discordance, fill = cleanup)) + 
  geom_violin(scale = "width") +
  geom_point(size = 2, show.legend = F) +
  facet_grid(~experiment, switch = "x") +
  scale_fill_manual(values = colours) +
  geom_line(aes(group = contrast)) +
  geom_point(data = plottable[plottable$contrast %in% "Severe.Ctrl", ],
             size = 3, color = "#009988",show.legend = F) +
  geom_line(data = plottable[plottable$contrast %in% "Severe.Ctrl", ],
            aes(group = contrast),color = "#009988", linewidth = 1) +
  labs(y = "% discordance\nin total DEGs per contrast") +
  theme_classic(base_size = 20) +
  theme(axis.ticks.x = element_blank(),
        axis.title.x = element_blank(),
        axis.text.x = element_blank(),
        legend.title = element_blank(),
        legend.position = "inside",
        legend.position.inside = c(0.8,0.8)) +
  guides(color = "none")

summed.concordant <- plottable %>%
  summarise(total = sum(n), .by = c(cleanup,experiment))
summed.concordant
summed <- ggplot(summed.concordant,aes(y = total, 
                                       x = cleanup, 
                                       fill = cleanup)) +
  scale_fill_manual(values = colours) +
  geom_col() +
  facet_grid(~experiment,scale = "free") +
  geom_text(aes(label=total), vjust=-0.5, size = 5) +
  labs(y = "total\nconcordant\nDEGs") +
  expand_limits(y = 75000) +
  theme_classic(base_size = 20) +
  theme(legend.position = "none",
        axis.ticks.x = element_blank(),
        axis.title.x = element_blank(),
        axis.text.x = element_blank(),
        strip.background = element_blank(),
        strip.text.x = element_blank())

#or change in concordant DEGs per contrast
changes <- plottable %>% select(contrast,n,experiment,cleanup) %>%
  pivot_wider(names_from = cleanup,values_from = n) %>%
  rename(no_clean = "no cleaning") %>%
  rowwise() %>%
  mutate(change_prefilt = (prefiltered-no_clean)/no_clean*100,
         direction_prefilt = if_else(change_prefilt > 0, "UP","DOWN"),
         change_sva = (sva-no_clean)/no_clean*100,
         direction_sva =  if_else(change_sva > 0, "UP","DOWN")) %>%
  dplyr::select(-c(prefiltered,sva,no_clean)) %>%
  pivot_longer(!c(contrast,experiment), 
               names_to = c(".value","cleanup"), names_sep = "_") %>%
  drop_na()

diff <- ggplot(changes,aes(y = change,
                           x = factor(cleanup, 
                                      levels = c("no_clean","prefilt","sva")),
                           shape = direction)) +
  geom_point(size = 3, stroke = 0.8) +
  scale_shape_manual(values = c("UP" = 24,"DOWN" = 25)) +
  scale_x_discrete("cleanup", drop=FALSE) +
  geom_point(data = changes[changes$contrast %in% "Severe.Ctrl", ],
             size = 3, stroke = 0.8, fill = "#009988", na.rm=T) +
  facet_grid(~experiment, scale = "free") +
  theme_classic(base_size = 20) +
  theme(legend.position = "none",
        axis.ticks.x = element_blank(),
        axis.title.x = element_blank(),
        axis.text.x = element_blank(),
        strip.background = element_blank(),
        strip.text.x = element_blank()) +
  ylab("% change in\nconcordant DEGs\nper contrast") +
  geom_hline(yintercept = 0, linetype = "dashed")

figure <- ggarrange(summed,diff,discord,
                    ncol = 1, nrow = 3, heights = c(1,1.5,2), align = "v")
figure
```

## Session info

```{r}
sessionInfo()
```
